# Supplementary material for: Probing the Mechanism of Action of Bis(phenolato) Amine (ONO Donor Set) Titanium(IV) Anticancer Agents
Source: J Med Chem. 2024 Feb 8;67(4):2732–44. doi: 10.1021/acs.jmedchem.3c01874 (PMC10895680; doi:10.1021/acs.jmedchem.3c01874)
Supplement: Supplementary file 2 — jm3c01874_si_002.xlsx [file jm3c01874_si_002.xlsx]

## Sheet: Controlvs10uM(3c)
Proteins ranked from most upregulated (J3) to most downregulated (J3017); log-fold change. Changes rated insignificant are shown in struck through font.
Protein Groups (Uniprot Accession)	Control_R1	Control_R2	Control_R3	10uL_R1	10uL_R2	10uL_R3	p.t.value	p.t.adjust	log2fold.change	cohen.d		First ID in group	First Protein in group
P00747	5.24983	5.15667	4.76109	7.11204	6.91651	7.08124	0.00212348	0.00983955	1.98073	7.633		P00747	Plasminogen
P02042;P68871	8.63941	8.72922	8.37708	10.5731	10.5372	10.5304	0.00253721	0.0109058	1.96498	10.7389		P02042	Hemoglobin subunit delta
P02647	5.67008	5.89785	5.37308	7.66483	7.2011	7.62795	0.000961407	0.00619329	1.85096	7.03398		P02647	Apolipoprotein A-I
P08697	5.62025	5.78525	5.03608	6.74948	6.81295	7.35635	0.00797325	0.0229019	1.4924	3.79124		P08697	Alpha-2-antiplasmin
P13987	3.96378	3.32815	3.86706	4.95717	5.17863	5.46861	0.00494235	0.0165366	1.48181	4.32653		P13987	CD59 glycoprotein
P02787	7.55195	7.25216	6.89953	8.61141	8.51464	8.86541	0.00615365	0.0191071	1.42927	4.37667		P02787	Serotransferrin
P05543	4.25437	3.56949	4.06612	5.30426	5.24009	5.23185	0.0228259	0.0476948	1.29541	3.66118		P05543	Thyroxine-binding globulin
P02768	13.3812	13.1804	12.853	14.397	14.3079	14.5653	0.00546259	0.0175338	1.28515	4.82034		P02768	Albumin
P04004	7.22862	6.88816	6.62781	8.39074	8.06832	8.02865	0.00612438	0.0190352	1.24771	4.14116		P04004	Vitronectin
Q969L2	5.69446	6.2186	6.18026	7.29302	7.09912	7.28066	0.0114828	0.0293471	1.19316	4.08373		Q969L2	Protein MAL2
Q9NS69	5.68576	5.73513	5.84425	6.78466	6.80345	7.25156	0.0106307	0.0279495	1.19151	14.6918		Q9NS69	Mitochondrial import receptor subunit TOM22 homolog
P52926	3.65851	3.77284	3.683	5.16559	5.03269	4.44695	0.0308336	0.0596873	1.17696	19.5519		P52926	High mobility group protein HMGI-C
P57088	7.22428	7.13043	6.9926	8.19678	8.26856	8.31412	0.000662047	0.00488279	1.14405	9.81734		P57088	Transmembrane protein 33
P13929	5.24392	5.49232	5.03715	10.8827	4.19128	4.10517	0.663514	0.705793	1.13525	4.98129		P13929	Beta-enolase
P02749	4.92903	5.37539	5.2529	6.0294	6.22151	6.66354	0.0107097	0.0281096	1.11904	4.85219		P02749	Beta-2-glycoprotein 1
P02774	7.90071	7.99168	7.14497	8.61749	8.6084	9.12453	0.0332411	0.0623648	1.10435	2.37588		P02774	Vitamin D-binding protein
Q6PIU2	5.29252	5.01243	5.10698	6.2611	6.22354	6.20424	0.00428524	0.0150008	1.09232	7.66608		Q6PIU2	Neutral cholesterol ester hydrolase 1
P02771	7.80936	7.68952	7.43444	8.72903	8.60133	8.87861	0.00193711	0.00931072	1.09188	5.70227		P02771	Alpha-fetoprotein
Q8N1S5	4.93095	4.92049	4.61344	5.89342	5.73363	6.08137	0.00172449	0.00863308	1.08118	5.99421		Q8N1S5	Zinc transporter ZIP11
P23142	5.18855	5.01318	5.18625	6.29958	6.08435	6.22557	0.000243958	0.00290575	1.07384	10.6751		P23142	Fibulin-1
P31947	8.30025	8.33578	8.14837	9.36937	9.3882	9.22889	0.000169532	0.00248207	1.06735	10.7226		P31947	14-3-3 protein sigma
Q96JB1	8.80697	8.52159	8.4054	9.63681	9.422	9.80201	0.00308942	0.012158	1.04229	5.04398		Q96JB1	Dynein heavy chain 8, axonemal
Q8IXK0	2.93796	3.47166	3.09233	4.25624	4.05834	4.21758	0.014472	0.0342186	1.01007	3.67781		Q8IXK0	Polyhomeotic-like protein 2
P46976	5.74913	5.91298	5.28739	6.60521	6.80886	6.55715	0.0206684	0.044259	1.00724	3.10493		P46976	Glycogenin-1
P36955	5.71051	5.43222	5.31175	6.45993	6.33079	6.66622	0.00320004	0.0124201	1.00082	4.89353		P36955	Pigment epithelium-derived factor
P05787	11.4993	11.3897	11.2519	12.5592	12.2843	12.2718	0.00146644	0.00769137	0.991463	7.99857		P05787	Keratin, type II cytoskeletal 8
P05155	4.19166	4.41559	4.35349	5.15024	5.41602	5.35022	0.000807678	0.00558885	0.985246	8.52235		P05155	Plasma protease C1 inhibitor
P19827	5.22622	5.41353	5.22787	6.24889	5.97979	6.57332	0.0196398	0.0427041	0.978127	9.08446		P19827	Inter-alpha-trypsin inhibitor heavy chain H1
P02753	5.60891	5.53946	5.38667	6.52849	6.33558	6.60233	0.000818667	0.00563628	0.97712	8.59426		P02753	Retinol-binding protein 4
P02788	10.823	10.7685	10.6103	11.7113	11.4857	11.9212	0.00648948	0.0197936	0.972137	8.80019		P02788	Lactotransferrin
P01023	8.91131	8.80444	8.67657	9.75242	9.61844	9.93023	0.00140145	0.00754654	0.96959	8.24997		P01023	Alpha-2-macroglobulin
P27338	5.27416	5.51523	5.12641	6.29675	6.21693	6.30739	0.00988334	0.0268484	0.968423	4.9342		P27338	Amine oxidase [flavin-containing] B
Q14624	5.10519	5.12146	5.22101	6.06047	5.99504	6.29233	0.0037094	0.0137279	0.966727	15.418		Q14624	Inter-alpha-trypsin inhibitor heavy chain H4
P01024	6.80315	6.7494	6.62472	7.63769	7.47762	7.95751	0.0123606	0.0307283	0.965183	10.5445		P01024	Complement C3
Q15363	6.8422	6.78491	6.862	7.79641	7.82501	7.74871	7.52145e-06	0.000820025	0.96034	23.9872		Q15363	Transmembrane emp24 domain-containing protein 2
P19823	7.97066	7.86695	7.83083	8.81686	8.65024	9.02145	0.00643339	0.0196418	0.940037	12.9506		P19823	Inter-alpha-trypsin inhibitor heavy chain H2
P04114	4.42432	4.62962	4.56071	5.605	5.42536	5.40135	0.000448762	0.00404209	0.93902	8.98726		P04114	Apolipoprotein B-100
P31949	6.09349	5.84779	6.20463	7.12074	6.98126	6.85166	0.00277377	0.0114698	0.935917	5.12552		P31949	Protein S100-A11
Q03135	6.56942	6.2744	6.45645	7.37239	7.35685	7.355	0.00826246	0.0236233	0.92799	6.23432		Q03135	Caveolin-1
Q06033	5.40282	5.35397	5.24937	6.33989	5.98967	6.43482	0.0137775	0.0330374	0.919407	11.7279		Q06033	Inter-alpha-trypsin inhibitor heavy chain H3
Q9HDC9	7.26964	7.22473	7.32374	8.16178	8.14744	8.24556	2.72815e-05	0.00117652	0.912223	18.4005		Q9HDC9	Adipocyte plasma membrane-associated protein
Q4KMQ2	4.3976	4.55024	4.59047	4.91937	5.10762	6.22645	0.154198	0.207356	0.90504	8.89473		Q4KMQ2	Anoctamin-6
Q6DN12	5.2647	5.31878	4.76037	6.18487	5.80121	6.05272	0.0184879	0.0408577	0.898318	2.91684		Q6DN12	Multiple C2 and transmembrane domain-containing protein 2
P20674	6.22103	6.44921	6.86447	7.29532	7.15856	7.75774	0.0270054	0.054063	0.892303	2.73527		P20674	Cytochrome c oxidase subunit 5A, mitochondrial
P14927	6.57408	6.63669	6.49432	7.5712	7.39847	7.40774	0.000353031	0.00359397	0.890773	12.4833		P14927	Cytochrome b-c1 complex subunit 7
Q8N5M9	5.02623	5.00162	4.84993	5.87096	5.82887	5.80255	0.0016107	0.00817194	0.874867	9.16294		Q8N5M9	Protein jagunal homolog 1
P08727	11.8113	11.7131	11.5674	12.7691	12.4822	12.4614	0.00292319	0.0118246	0.873673	7.12006		P08727	Keratin, type I cytoskeletal 19
P05452	4.15763	3.39001	3.95573	4.54907	4.57127	4.98199	0.0423367	0.0744368	0.866322	2.17714		P05452	Tetranectin
Q13445	4.86966	4.97729	4.88405	5.86382	5.62687	5.81755	0.00223809	0.0100966	0.85908	14.7025		Q13445	Transmembrane emp24 domain-containing protein 1
Q13162	7.34345	7.33834	7.14075	8.16483	8.12267	8.10486	0.00383515	0.0140426	0.856607	7.41125		Q13162	Peroxiredoxin-4
P51572	7.41212	7.50779	7.64299	8.41126	8.363	8.34493	0.00355252	0.0133125	0.852097	7.34581		P51572	B-cell receptor-associated protein 31
Q8IUE6	9.48676	9.82104	9.46096	10.6359	10.6109	10.0602	0.0259818	0.0527074	0.846083	4.21232		Q8IUE6	Histone H2A type 2-B
Q9NYF3	6.32267	6.41635	6.05455	7.14251	6.90791	7.27322	0.00519373	0.0170134	0.843357	4.49124		Q9NYF3	Protein FAM53C
P07108	3.88276	4.45137	4.4052	4.8518	5.2543	5.1241	0.0248491	0.0509621	0.830289	2.62912		P07108	Acyl-CoA-binding protein
P61604	11.3577	11.3443	11.3767	12.2057	12.1995	12.1399	8.86158e-05	0.00182086	0.822167	50.5293		P61604	10 kDa heat shock protein, mitochondrial
Q9Y3E0	5.50513	5.31316	5.25296	6.01895	6.17671	6.32594	0.00239312	0.0104805	0.816783	6.20194		Q9Y3E0	Vesicle transport protein GOT1B
P49755	7.64967	7.63211	7.66143	8.48176	8.42831	8.48121	4.36228e-05	0.00147227	0.816023	55.3037		P49755	Transmembrane emp24 domain-containing protein 10
Q00765	6.90858	6.69457	6.4288	7.45427	7.49096	7.51253	0.0267242	0.0536385	0.808603	3.36421		Q00765	Receptor expression-enhancing protein 5
P05783	10.7047	10.5643	10.5794	11.5574	11.3219	11.3905	0.00135283	0.00744777	0.807137	10.4693		P05783	Keratin, type I cytoskeletal 18
P07237	10.1705	10.1359	10.1109	10.9939	10.9268	10.9149	2.90406e-05	0.00120228	0.80604	26.9463		P07237	Protein disulfide-isomerase
O60504	3.16817	2.75413	4.03997	4.16574	4.06996	4.14032	0.167012	0.220388	0.804585	1.22583		O60504	Vinexin
P54709	8.26157	8.20719	8.26772	9.09683	9.01936	9.02864	2.10833e-05	0.00105847	0.802783	24.0976		P54709	Sodium/potassium-transporting ATPase subunit beta-3
O95881	7.12364	7.19815	7.029	7.99503	7.81531	7.92979	0.000385793	0.00371509	0.796447	9.3949		O95881	Thioredoxin domain-containing protein 12
P29966	4.9176	4.73639	4.66626	5.41175	5.62991	5.66452	0.0018938	0.00921667	0.79531	6.13209		P29966	Myristoylated alanine-rich C-kinase substrate
P99999	8.28289	8.45555	8.62679	9.3501	9.19114	9.20554	0.00583787	0.0183839	0.79385	4.61674		P99999	Cytochrome c
Q9NQC3	8.4843	8.30307	8.35846	9.15967	9.18748	9.17812	0.00384887	0.0140762	0.793147	8.54048		Q9NQC3	Reticulon-4
Q9NZM1	6.90893	6.90976	6.89363	7.69745	7.65699	7.71846	0.000205866	0.00264443	0.78686	86.6343		Q9NZM1	Myoferlin
O43760	7.27415	7.32742	7.39283	8.11519	8.06226	8.17647	7.94784e-05	0.00176272	0.786507	13.2312		O43760	Synaptogyrin-2
Q9UK76	6.68215	6.75058	6.74218	7.47705	7.56506	7.48995	3.5662e-05	0.00131556	0.785717	21.0533		Q9UK76	Jupiter microtubule associated homolog 1
O94919	4.98756	4.89841	5.21435	5.93519	5.85929	5.63548	0.00398712	0.0143953	0.776547	4.7673		O94919	Endonuclease domain-containing 1 protein
P62805	10.2426	10.418	10.2413	11.2337	11.2691	10.7242	0.0370563	0.0674443	0.775047	7.6255		P62805	Histone H4
P0DP23;P0DP24;P0DP25	6.60889	6.47643	6.72788	7.17396	7.5057	7.45147	0.00500334	0.0167227	0.772643	6.14257		P0DP23	Calmodulin-1
P43307	7.05456	7.06093	7.01469	7.82358	7.81886	7.80357	4.90909e-05	0.00150485	0.771943	30.8025		P43307	Translocon-associated protein subunit alpha
Q92520	7.09144	7.02527	7.12676	7.84925	7.81797	7.88363	9.06619e-05	0.00182795	0.769127	14.9285		Q92520	Protein FAM3C
Q9NQP4	4.56412	4.38192	4.52668	4.78685	4.73263	6.22645	0.260596	0.319318	0.757736	7.87483		Q9NQP4	Prefoldin subunit 4
P40926	10.3688	10.3161	10.2996	11.1345	11.0526	11.0705	2.54572e-05	0.00117652	0.757733	20.9812		P40926	Malate dehydrogenase, mitochondrial
P07099	6.28918	6.31779	6.4042	7.0649	7.08691	7.12881	0.000259289	0.00293313	0.756483	12.633		P07099	Epoxide hydrolase 1
O95169	4.30459	4.34561	4.37031	5.24254	5.0084	5.03827	0.00642793	0.0196418	0.756232	22.7793		O95169	NADH dehydrogenase [ubiquinone] 1 beta subcomplex subunit 8, mitochondrial
P35232	9.83627	9.83852	9.76935	10.6008	10.5576	10.5375	1.90345e-05	0.001019	0.750583	19.0979		P35232	Prohibitin
P53985	6.20782	6.06529	6.09704	6.80002	6.81536	7.00021	0.00120666	0.00693832	0.74848	10.0027		P53985	Monocarboxylate transporter 1
P51571	7.70487	7.7013	7.67083	8.48236	8.39333	8.44273	0.000246638	0.00291183	0.74714	39.9374		P51571	Translocon-associated protein subunit delta
P42126	7.78232	7.81962	7.8518	8.6083	8.54792	8.53858	1.57101e-05	0.000919269	0.74702	21.4837		P42126	Enoyl-CoA delta isomerase 1, mitochondrial
Q96HR9	5.65823	5.40588	5.7109	6.32676	6.41651	6.26115	0.00658844	0.0199776	0.743137	4.55801		Q96HR9	Receptor expression-enhancing protein 6
P08621	6.59655	6.55122	6.61979	7.38975	7.27376	7.33299	0.000180991	0.00250443	0.74298	21.3053		P08621	U1 small nuclear ribonucleoprotein 70 kDa
P61803	5.75243	5.91776	6.39503	6.73403	6.76706	6.78669	0.060581	0.0983293	0.740853	2.22025		P61803	Dolichyl-diphosphooligosaccharide--protein glycosyltransferase subunit DAD1
P05026	5.91523	5.63124	5.52995	6.40544	6.40075	6.49164	0.0182885	0.0405323	0.74047	3.70737		P05026	Sodium/potassium-transporting ATPase subunit beta-1
Q86V81	6.80491	6.77381	6.79487	7.53514	7.54695	7.50472	3.10506e-06	0.000593535	0.73774	46.4804		Q86V81	THO complex subunit 4
P05023	8.87393	8.904	8.85754	9.60234	9.61762	9.61927	5.67173e-05	0.00155847	0.734587	31.1751		P05023	Sodium/potassium-transporting ATPase subunit alpha-1
Q00325	11.0555	11.0027	11.0391	11.7866	11.7182	11.7746	2.06032e-05	0.00105847	0.72736	26.911		Q00325	Phosphate carrier protein, mitochondrial
P04179	7.36739	7.28198	7.35058	8.13519	7.98411	8.05983	0.000463688	0.00413722	0.726393	16.0542		P04179	Superoxide dismutase [Mn], mitochondrial
Q96CQ1;Q9BSK2	4.51074	4.45105	4.36583	5.19764	5.08837	5.2088	0.000233409	0.0028421	0.722396	9.91901		Q96CQ1	Solute carrier family 25 member 36
P68431;P84243;Q16695;Q71DI3	8.28115	8.31401	8.148	9.12321	9.08132	8.68444	0.0252633	0.0516067	0.71527	8.13648		P68431	Histone H3.1
Q9H9B4	8.23374	8.15942	8.14018	8.91398	8.89329	8.86583	0.000238851	0.00288573	0.713253	14.4359		Q9H9B4	Sideroflexin-1
Q04941	6.22476	6.32518	6.00044	6.99935	6.95978	6.72509	0.00542439	0.017508	0.71128	4.27805		Q04941	Proteolipid protein 2
Q9NQH7	4.64327	4.54614	4.70078	5.11288	5.6861	5.21073	0.0498933	0.0842408	0.706505	9.0388		Q9NQH7	Xaa-Pro aminopeptidase 3
Q15149	6.70787	6.63714	6.52588	7.42587	7.28602	7.27425	0.000629222	0.00473923	0.705083	7.68533		Q15149	Plectin
Q96GX5	4.68213	4.95955	4.54534	5.39825	5.38489	5.51394	0.0200181	0.0433748	0.703353	3.3327		Q96GX5	Serine/threonine-protein kinase greatwall
P11021	10.9388	10.9172	10.9113	11.6867	11.5987	11.5885	0.00106615	0.00652763	0.70218	48.6719		P11021	Endoplasmic reticulum chaperone BiP
Q8TCT9	7.52582	7.59962	7.2627	8.22827	8.17612	8.08927	0.0116568	0.0295188	0.70184	3.96288		Q8TCT9	Minor histocompatibility antigen H13
Q16706	4.2977	4.31892	4.31646	5.26249	4.773	5.00238	0.0380332	0.0688991	0.701597	60.4481		Q16706	Alpha-mannosidase 2
P05496;P48201;Q06055	6.66226	6.56534	6.52841	7.31805	7.22332	7.31838	0.000220165	0.00273717	0.701247	10.144		P05496	ATP synthase F(0) complex subunit C1, mitochondrial
Q01650	7.4173	7.51058	7.37618	8.12651	8.10909	8.16947	0.000794909	0.00555908	0.700337	10.1695		Q01650	Large neutral amino acids transporter small subunit 1
P30049	7.89858	8.01759	7.96025	8.74666	8.60709	8.62188	0.000333378	0.003462	0.699737	11.7567		P30049	ATP synthase subunit delta, mitochondrial
Q15005	6.58803	6.70169	6.58944	7.33885	7.33343	7.29284	0.000979464	0.00627059	0.69532	10.6614		Q15005	Signal peptidase complex subunit 2
Q8WUY1	5.39008	5.28926	5.256	6.05333	6.02537	5.94096	0.000227411	0.00280203	0.694773	9.95103		Q8WUY1	Protein THEM6
Q9Y2T3	5.83219	5.78933	5.69281	6.44557	6.46487	6.48557	0.00196988	0.00941196	0.693893	9.71965		Q9Y2T3	Guanine deaminase
P00734	5.57468	5.50315	5.53492	6.06007	6.16653	6.45655	0.0253327	0.0516468	0.690133	19.2563		P00734	Prothrombin
P80303	5.41021	5.60261	5.34676	6.31578	5.98165	6.12979	0.0058462	0.0183915	0.689213	5.17307		P80303	Nucleobindin-2
Q99805	5.10055	4.45043	4.87567	5.37668	5.56967	5.54327	0.0578451	0.0950313	0.687657	2.08276		Q99805	Transmembrane 9 superfamily member 2
P62310	5.52101	5.41982	5.62045	6.16867	6.07368	6.37657	0.00501546	0.0167452	0.68588	6.83718		P62310	U6 snRNA-associated Sm-like protein LSm3
P14314	8.28276	8.38147	8.33255	8.97663	9.04444	9.02907	8.24151e-05	0.0017895	0.684453	13.8678		P14314	Glucosidase 2 subunit beta
Q12800	4.21996	3.75402	3.49797	4.53111	4.43934	4.54733	0.0806172	0.122594	0.681941	1.863		Q12800	Alpha-globin transcription factor CP2
O60888	5.88039	6.20693	6.15284	6.67068	6.83838	6.75409	0.0103993	0.0276085	0.67433	3.85297		O60888	Protein CutA
Q9UM00	6.26145	6.3719	6.02634	6.88389	6.95401	6.84386	0.0152389	0.0354965	0.674023	3.81909		Q9UM00	Calcium load-activated calcium channel
P56134	9.6297	9.42814	9.48202	10.2817	10.125	10.1513	0.0011736	0.00682584	0.672693	6.44625		P56134	ATP synthase subunit f, mitochondrial
Q9H251	4.33669	4.43697	4.29796	3.4899	5.87319	5.72595	0.475186	0.529026	0.672474	9.37361		Q9H251	Cadherin-23
Q9BVC6	7.65249	7.28965	7.44754	8.112	8.086	8.20708	0.0153275	0.0356227	0.6718	3.69267		Q9BVC6	Transmembrane protein 109
Q9Y2B0	6.58564	6.55272	6.68553	7.32119	7.18364	7.32828	0.000470505	0.00417371	0.66974	9.68365		Q9Y2B0	Protein canopy homolog 2
Q9C0D9	4.27358	4.38895	4.78118	5.24395	5.05158	5.15702	0.0365333	0.0666485	0.669613	2.51653		Q9C0D9	Ethanolaminephosphotransferase 1
Q8TBP6	4.52644	4.27552	4.06001	4.8534	4.75693	5.24833	0.0305583	0.0592282	0.665563	2.85112		Q8TBP6	Solute carrier family 25 member 40
P36952	6.43872	6.4817	6.3189	7.02563	7.12324	7.08588	0.000929033	0.00612451	0.665143	7.88382		P36952	Serpin B5
P09525	7.34502	7.33242	7.30297	7.97128	8.00027	8.00202	3.2434e-06	0.000593535	0.664387	30.7867		P09525	Annexin A4
Q15084	8.99693	8.93782	9.03382	9.69933	9.6236	9.63522	6.67023e-05	0.00167084	0.663193	13.6948		Q15084	Protein disulfide-isomerase A6
P14625	10.771	10.7917	10.732	11.4687	11.3988	11.4153	2.30337e-05	0.00113523	0.66267	21.8635		P14625	Endoplasmin
P05386	7.67356	7.61573	7.71485	8.60595	8.13082	8.25162	0.0388954	0.0700122	0.661417	13.2843		P05386	60S acidic ribosomal protein P1
P24539	8.0984	8.04012	8.03538	8.74503	8.79008	8.60033	0.00374172	0.0137654	0.653847	18.63		P24539	ATP synthase F(0) complex subunit B1, mitochondrial
O75438	4.12441	4.06742	4.0169	4.69991	4.65287	4.80851	0.000619203	0.00473923	0.650853	12.1006		O75438	NADH dehydrogenase [ubiquinone] 1 beta subcomplex subunit 1
P56385	7.0893	7.20853	7.14317	7.85073	7.87371	7.66445	0.00316688	0.0123532	0.649297	10.8747		P56385	ATP synthase subunit e, mitochondrial
P69905	8.72463	8.65145	8.52041	9.32128	9.16952	9.34963	0.00140097	0.00754654	0.64798	6.26267		P69905	Hemoglobin subunit alpha
P09234	5.21054	5.26589	4.93658	5.67587	5.84277	5.83789	0.0105579	0.0278689	0.64784	3.67393		P09234	U1 small nuclear ribonucleoprotein C
Q15758	7.59952	7.61661	7.53439	8.18171	8.28459	8.22319	9.54264e-05	0.00187307	0.646323	14.897		Q15758	Neutral amino acid transporter B(0)
P12236	7.88104	7.74529	7.90114	8.52157	8.30381	8.64003	0.0104902	0.0277446	0.64598	7.61989		P12236	ADP/ATP translocase 3
Q9UMX5	5.05615	5.20061	5.23378	5.88356	5.79191	5.7345	0.000981722	0.00627211	0.63981	6.77428		Q9UMX5	Neudesin
P60059	4.81571	4.73554	5.03036	5.26144	5.74013	5.49844	0.0238338	0.0493359	0.639467	4.19498		P60059	Protein transport protein Sec61 subunit gamma
P55145	6.36786	6.37869	6.29855	6.93879	7.03529	6.98765	7.50557e-05	0.00174429	0.638877	14.6932		P55145	Mesencephalic astrocyte-derived neurotrophic factor
P00505	8.88715	8.92185	8.88328	9.52893	9.56024	9.51966	3.24963e-06	0.000593535	0.63885	30.0783		P00505	Aspartate aminotransferase, mitochondrial
Q8N0U8	5.57033	5.57006	5.12024	5.92455	5.96097	6.29036	0.0309294	0.0597981	0.638417	2.45751		Q8N0U8	Vitamin K epoxide reductase complex subunit 1-like protein 1
Q99623	9.71756	9.65063	9.75992	10.3696	10.3447	10.3216	0.000609204	0.00473923	0.635913	11.5404		Q99623	Prohibitin-2
Q01469	9.38386	9.51874	9.01673	9.72702	9.97808	10.1172	0.0312875	0.0601535	0.634327	2.44155		Q01469	Fatty acid-binding protein 5
Q9H936	6.11123	6.17114	6.0431	6.65141	6.77647	6.79719	0.000518378	0.00435017	0.6332	9.88387		Q9H936	Mitochondrial glutamate carrier 1
Q15125	6.31377	6.5594	6.63719	7.14017	7.04362	7.21905	0.0104032	0.0276085	0.630827	3.73685		Q15125	3-beta-hydroxysteroid-Delta(8),Delta(7)-isomerase
Q9NRN7	4.82335	4.59171	4.30129	5.25186	5.05401	5.30195	0.0345943	0.0642088	0.630491	2.41031		Q9NRN7	L-aminoadipate-semialdehyde dehydrogenase-phosphopantetheinyl transferase
P60903	6.0846	6.20341	6.40244	6.90195	7.06391	6.61249	0.02154	0.0456219	0.6293	3.91847		P60903	Protein S100-A10
P22676	4.16808	4.37899	4.30812	5.07814	5.11195	4.55222	0.0613159	0.099211	0.629039	5.86083		P22676	Calretinin
O75352	5.94062	5.31172	5.91915	6.25964	6.49175	6.30577	0.0799982	0.121941	0.628557	1.76037		O75352	Mannose-P-dolichol utilization defect 1 protein
O76021	5.3281	5.16318	5.26883	5.83978	5.95354	5.85022	0.000700958	0.00510909	0.62781	7.51509		O76021	Ribosomal L1 domain-containing protein 1
P06753	7.28942	7.22919	7.22608	7.99619	7.79393	7.83248	0.00542178	0.017508	0.62597	17.5315		P06753	Tropomyosin alpha-3 chain
Q6NUK1	5.83823	5.8647	5.80247	6.40781	6.49486	6.475	9.87989e-05	0.00187307	0.62409	19.9834		Q6NUK1	Calcium-binding mitochondrial carrier protein SCaMC-1
P49006	6.70111	7.05773	6.90007	7.74483	7.52441	7.2574	0.0271638	0.0542751	0.622577	3.48376		P49006	MARCKS-related protein
P15531	10.0723	9.98864	9.89056	10.5865	10.6534	10.5724	0.00216986	0.0099372	0.6203	6.81981		P15531	Nucleoside diphosphate kinase A
P67812	6.46604	6.61545	6.52	7.17943	7.11472	7.16023	0.00153476	0.00788977	0.61763	8.16334		P67812	Signal peptidase complex catalytic subunit SEC11A
Q02978	6.62153	6.52258	6.73387	7.22061	7.24496	7.26269	0.00773226	0.02243	0.61676	5.83414		Q02978	Mitochondrial 2-oxoglutarate/malate carrier protein
P18206	7.74209	7.77403	7.7853	8.39556	8.37802	8.37716	4.56609e-05	0.00149914	0.61644	27.5027		P18206	Vinculin
P20645	5.8953	6.50624	5.92062	6.66068	6.70476	6.80438	0.0849512	0.128045	0.615887	1.78183		P20645	Cation-dependent mannose-6-phosphate receptor
Q9NX62	4.06592	3.86882	4.08857	4.67729	4.25021	4.93706	0.0789204	0.120594	0.613748	5.07784		Q9NX62	Golgi-resident adenosine 3',5'-bisphosphate 3'-phosphatase
P12235	8.05827	8.00461	8.00918	8.64749	8.56515	8.6999	0.00117391	0.00682584	0.613493	20.6221		P12235	ADP/ATP translocase 1
O75964	9.06625	9.09562	9.0412	9.68311	9.69313	9.66541	5.39896e-05	0.00152398	0.61286	22.4997		O75964	ATP synthase subunit g, mitochondrial
P21796	10.0143	9.98155	9.96954	10.6677	10.5646	10.5704	0.000932763	0.00613177	0.612443	26.4297		P21796	Voltage-dependent anion-selective channel protein 1
Q9NYU2	6.00679	6.08951	6.16223	6.72311	6.66985	6.69832	0.00254643	0.0109058	0.610917	7.85507		Q9NYU2	UDP-glucose:glycoprotein glucosyltransferase 1
P10809	11.5556	11.5267	11.544	12.1944	12.1479	12.1165	0.0004005	0.00376834	0.61082	41.9348		P10809	60 kDa heat shock protein, mitochondrial
P30040	8.36018	8.4936	8.32366	9.03241	8.95086	9.00413	0.00234824	0.0103569	0.60332	6.74432		P30040	Endoplasmic reticulum resident protein 29
P08574	8.27601	8.28564	8.03528	8.77393	8.75613	8.87552	0.00846912	0.0239455	0.602883	4.25023		P08574	Cytochrome c1, heme protein, mitochondrial
Q92643	4.36464	4.2549	4.30833	4.43916	5.02629	5.27029	0.132316	0.182273	0.602623	10.9815		Q92643	GPI-anchor transamidase
Q9Y3A6	5.75431	5.65349	5.73118	6.18534	6.34347	6.41603	0.00528674	0.0172793	0.601953	11.3978		Q9Y3A6	Transmembrane emp24 domain-containing protein 5
P05141	10.5574	10.5198	10.5223	11.1693	11.1209	11.1058	4.87828e-05	0.00150485	0.59878	28.4653		P05141	ADP/ATP translocase 2
Q53H12	6.33357	6.32046	6.18078	6.86003	6.89872	6.87141	0.00468872	0.0159983	0.59845	7.06695		Q53H12	Acylglycerol kinase, mitochondrial
Q9NVV0	4.81607	4.72747	4.626	4.92466	4.81299	6.22645	0.317574	0.376218	0.598184	6.28942		Q9NVV0	Trimeric intracellular cation channel type B
Q13813	5.44687	5.42462	5.47576	6.10474	6.01943	6.01514	0.000384028	0.00371509	0.597353	23.2961		Q13813	Spectrin alpha chain, non-erythrocytic 1
P00846	7.83332	7.69886	7.67749	8.41608	8.45074	8.13187	0.0143504	0.0340138	0.59634	7.05912		P00846	ATP synthase subunit a
Q16563	7.50407	7.38607	7.68572	8.16583	8.1545	8.04168	0.010309	0.0275613	0.595383	3.94431		Q16563	Synaptophysin-like protein 1
P00367	7.47958	7.50391	7.52858	8.14232	8.07656	8.07339	8.79029e-05	0.00182086	0.5934	24.2202		P00367	Glutamate dehydrogenase 1, mitochondrial
Q9Y376	6.3018	6.45	6.4449	7.01023	6.97691	6.98566	0.00511688	0.016923	0.592033	7.03715		Q9Y376	Calcium-binding protein 39
Q99735	5.56608	5.45145	5.54592	6.108	6.02129	6.20632	0.00147021	0.00769815	0.59072	9.65263		Q99735	Microsomal glutathione S-transferase 2
O60613	3.93848	4.06839	4.33917	4.8928	4.77592	4.44666	0.0303588	0.0588783	0.589781	2.88502		O60613	Selenoprotein F
Q96IX5	7.3891	7.30742	7.61854	8.12396	7.96242	7.99512	0.0109289	0.0283968	0.588813	3.65038		Q96IX5	ATP synthase membrane subunit K, mitochondrial
P26885	7.98932	8.01766	7.85017	8.54005	8.52613	8.54904	0.00696998	0.0207894	0.586023	6.53706		P26885	Peptidyl-prolyl cis-trans isomerase FKBP2
P61619	8.07259	8.001	8.08749	8.62454	8.61727	8.67497	0.000132282	0.00223945	0.585233	12.657		P61619	Protein transport protein Sec61 subunit alpha isoform 1
Q9P0S9	5.65365	5.47094	5.615	6.23605	6.09101	6.16478	0.00151167	0.00780987	0.584083	6.06591		Q9P0S9	Transmembrane protein 14C
O75844	6.2408	6.31163	6.17523	6.79572	6.86524	6.81622	0.00092524	0.00611249	0.583173	8.54881		O75844	CAAX prenyl protease 1 homolog
Q07065	6.58736	6.56374	6.62574	7.17847	7.18946	7.14485	2.67069e-05	0.00117652	0.578647	18.4922		Q07065	Cytoskeleton-associated protein 4
P00491	8.6238	8.5158	8.53695	9.13289	9.13271	9.14688	0.0027738	0.0114698	0.578643	10.1102		P00491	Purine nucleoside phosphorylase
P10620	6.8329	6.72288	6.91979	7.29479	7.38773	7.52578	0.00305521	0.0120693	0.577577	5.85296		P10620	Microsomal glutathione S-transferase 1
Q9NP58	9.8716	9.93511	9.94354	10.4803	10.5517	10.4461	0.000205471	0.00264443	0.57593	14.6444		Q9NP58	ATP-binding cassette sub-family B member 6, mitochondrial
Q9P2X0	4.70357	4.88159	4.58059	5.07249	5.34914	5.45385	0.0186922	0.0411626	0.56991	3.76585		Q9P2X0	Dolichol-phosphate mannosyltransferase subunit 3
P02786	8.58103	8.58507	8.54694	9.13913	9.17394	9.10879	5.18226e-05	0.00150485	0.569607	27.1944		P02786	Transferrin receptor protein 1
Q9UNW1	4.90363	4.86123	5.1059	5.50461	5.49089	5.57971	0.0100167	0.0270923	0.56815	4.3453		Q9UNW1	Multiple inositol polyphosphate phosphatase 1
Q8NE86	5.0435	5.29312	5.04547	5.61896	5.80739	5.65895	0.00689051	0.0205722	0.567737	3.9549		Q8NE86	Calcium uniporter protein, mitochondrial
Q9H773	6.56335	6.45435	6.47857	7.05715	7.06437	7.07353	0.00289225	0.011746	0.56626	9.89355		Q9H773	dCTP pyrophosphatase 1
P61009	6.30654	6.23458	6.30568	6.82662	6.77714	6.93142	0.001573	0.00804641	0.562793	13.6269		P61009	Signal peptidase complex subunit 3
Q3ZAQ7	5.70266	5.6612	5.72515	6.19232	6.21362	6.36969	0.00543184	0.0175139	0.562208	17.3304		Q3ZAQ7	Vacuolar ATPase assembly integral membrane protein VMA21
P04843	8.28936	8.21026	8.28831	8.85128	8.81148	8.81064	0.000326299	0.00341131	0.561823	12.3836		P04843	Dolichyl-diphosphooligosaccharide--protein glycosyltransferase subunit 1
Q6P1A2	4.87711	5.25653	5.19218	5.52823	5.79154	5.67361	0.022096	0.0464825	0.555854	2.73756		Q6P1A2	Lysophospholipid acyltransferase 5
Q13325	3.77164	3.70758	3.38827	4.24802	4.2042	4.07444	0.0281137	0.0557784	0.553057	2.69312		Q13325	Interferon-induced protein with tetratricopeptide repeats 5
P61457	7.96922	8.00289	7.94308	8.64391	8.4446	8.48119	0.00816375	0.0233626	0.551503	18.3933		P61457	Pterin-4-alpha-carbinolamine dehydratase
P04075	11.8792	11.8082	11.8176	12.4189	12.3886	12.3507	5.5447e-05	0.00153717	0.55102	14.2964		P04075	Fructose-bisphosphate aldolase A
Q96K37	3.36255	3.38778	3.5706	4.05181	3.72693	4.19376	0.0398035	0.0710566	0.550521	4.84881		Q96K37	Solute carrier family 35 member E1
P07195	11.5812	11.5886	11.5544	12.0889	12.157	12.1292	0.000138478	0.00223945	0.55029	30.6313		P07195	L-lactate dehydrogenase B chain
Q9Y3B3	6.19572	6.18202	5.86369	6.59813	6.65071	6.63632	0.0347112	0.0643836	0.54791	2.91647		Q9Y3B3	Transmembrane emp24 domain-containing protein 7
Q8TBQ9	5.62932	5.44777	5.87852	6.13657	6.10781	6.35178	0.0281072	0.0557784	0.54685	2.52869		Q8TBQ9	Protein kish-A
Q9UJZ1	8.25579	8.17435	8.12916	8.73609	8.72682	8.73144	0.00442147	0.015288	0.545017	8.4928		Q9UJZ1	Stomatin-like protein 2, mitochondrial
Q9UDX5	4.10019	4.81243	4.5427	5.19504	5.09718	4.79716	0.102176	0.148251	0.544687	1.51472		Q9UDX5	Mitochondrial fission process protein 1
P14406	5.91327	5.9424	5.93305	6.57096	6.3522	6.49446	0.0124848	0.0309379	0.542967	36.507		P14406	Cytochrome c oxidase subunit 7A2, mitochondrial
O95202	7.2258	7.25179	7.08905	7.78397	7.71385	7.69506	0.00229881	0.0102352	0.54208	6.20041		O95202	Mitochondrial proton/calcium exchanger protein
P17301	6.51031	6.49394	6.55159	7.01209	7.12007	7.04637	0.00057291	0.00454958	0.540897	18.2069		P17301	Integrin alpha-2
O60830	4.65933	4.53978	4.75449	5.41414	5.16651	4.99553	0.0290777	0.057071	0.54086	5.0272		O60830	Mitochondrial import inner membrane translocase subunit Tim17-B
Q99653	5.17427	5.44891	5.09568	5.8084	5.79204	5.7406	0.033181	0.0623648	0.540727	2.91558		Q99653	Calcineurin B homologous protein 1
P55957	5.6563	5.63599	5.74605	6.38353	6.31719	5.95878	0.0472476	0.0808286	0.540387	9.22677		P55957	BH3-interacting domain death agonist
Q9Y266	8.73365	8.80757	8.71654	9.288	9.25288	9.33173	0.000151127	0.00235804	0.538283	11.1263		Q9Y266	Nuclear migration protein nudC
P04083	10.1501	10.1804	10.1489	10.6946	10.6773	10.7179	5.08362e-06	0.000725521	0.536797	30.0192		P04083	Annexin A1
O95239	4.24025	4.26237	4.32485	4.78899	4.76094	4.88102	0.000500492	0.00430479	0.534492	12.1821		O95239	Chromosome-associated kinesin KIF4A
Q08426	3.85571	3.48895	3.70578	4.29998	3.84577	4.5073	0.0932152	0.138088	0.534206	2.89712		Q08426	Peroxisomal bifunctional enzyme
Q9Y3Y2	3.86827	3.57065	4.01502	4.45572	4.35022	4.24838	0.0381457	0.0689421	0.53346	2.35613		Q9Y3Y2	Chromatin target of PRMT1 protein
P08195	9.22396	9.28949	9.11893	9.71475	9.76651	9.74984	0.0050878	0.0168959	0.532907	6.19378		P08195	4F2 cell-surface antigen heavy chain
Q9H1E3	6.47364	6.50227	6.53945	6.84859	7.12342	7.14127	0.0263378	0.0530156	0.53264	16.1419		Q9H1E3	Nuclear ubiquitous casein and cyclin-dependent kinase substrate 1
O75947	7.94202	7.82646	7.87974	8.62514	8.58273	8.03711	0.102467	0.148604	0.532253	9.20242		O75947	ATP synthase subunit d, mitochondrial
Q12906	8.3601	8.29843	8.31932	8.88745	8.85975	8.8272	2.97122e-05	0.0012139	0.532183	16.9674		Q12906	Interleukin enhancer-binding factor 3
P51649	4.21062	4.77085	4.31311	4.83854	4.99199	5.05803	0.0764435	0.117509	0.531327	1.7812		P51649	Succinate-semialdehyde dehydrogenase, mitochondrial
Q86YN1	3.98862	4.44774	4.73434	5.05644	4.90267	4.80449	0.122992	0.171405	0.530967	1.4115		Q86YN1	Dolichyldiphosphatase 1
P10606	5.71257	5.86175	5.84076	6.40439	6.17048	6.43172	0.00997734	0.0270328	0.530503	6.56932		P10606	Cytochrome c oxidase subunit 5B, mitochondrial
P00156	4.95325	4.99586	4.93947	5.60467	5.47974	5.38856	0.00973986	0.0265641	0.528129	17.9639		P00156	Cytochrome b
P14174	11.4478	11.5843	11.5194	11.947	12.0081	12.1804	0.0060996	0.0189772	0.527977	7.73165		P14174	Macrophage migration inhibitory factor
P37802	9.19281	9.22952	9.19328	9.73072	9.77676	9.6906	0.000386037	0.00371509	0.52749	25.0468		P37802	Transgelin-2
Q969H8	7.38824	7.29227	7.37601	7.85449	7.89613	7.88091	0.00104432	0.00648522	0.525003	10.0504		Q969H8	Myeloid-derived growth factor
P38159	6.71613	6.75431	6.83171	7.3003	7.28322	7.29115	0.0035868	0.013379	0.524173	8.9011		P38159	RNA-binding motif protein, X chromosome
O60568	4.77727	4.85691	5.11096	5.39792	5.39111	5.52829	0.021237	0.0451649	0.52406	3.00707		O60568	Multifunctional procollagen lysine hydroxylase and glycosyltransferase LH3
P30084	6.71626	6.93135	6.57875	7.23286	7.24542	7.31855	0.029754	0.0578136	0.52349	2.94564		P30084	Enoyl-CoA hydratase, mitochondrial
O14949	6.00837	6.05937	6.10345	6.64113	6.48226	6.61551	0.0022212	0.0100831	0.52257	10.9825		O14949	Cytochrome b-c1 complex subunit 8
Q9BVK6	7.79463	7.70632	7.80428	8.26272	8.38382	8.22106	0.0017424	0.00866579	0.52079	9.64648		Q9BVK6	Transmembrane emp24 domain-containing protein 9
P15260	4.42914	4.73879	4.34815	4.89951	5.23627	4.94145	0.0315307	0.0603593	0.520383	2.52402		P15260	Interferon gamma receptor 1
Q9H3N1	7.43294	7.41512	7.31803	7.94532	7.92315	7.85492	0.000462988	0.00413722	0.5191	8.39366		Q9H3N1	Thioredoxin-related transmembrane protein 1
Q7Z7H5	5.91692	5.55519	5.45631	6.19108	6.20974	6.08401	0.0566333	0.0936848	0.518803	2.13955		Q7Z7H5	Transmembrane emp24 domain-containing protein 4
O96008	7.67173	7.43549	7.53364	8.17423	8.04197	7.98065	0.00480489	0.0162165	0.518663	4.37022		O96008	Mitochondrial import receptor subunit TOM40 homolog
Q9H6T0	4.12337	3.79094	4.36111	4.51934	4.59954	4.70885	0.0765109	0.117509	0.517438	1.80675		Q9H6T0	Epithelial splicing regulatory protein 2
O43674	5.10708	5.50956	5.31118	5.78907	5.89511	5.78643	0.037834	0.0686986	0.514263	2.55539		O43674	NADH dehydrogenase [ubiquinone] 1 beta subcomplex subunit 5, mitochondrial
Q9ULP9	3.76832	3.99196	4.09478	4.2993	4.28714	4.80864	0.0762187	0.117332	0.513338	3.07544		Q9ULP9	TBC1 domain family member 24
P05387	8.35842	8.45467	8.34003	9.01959	8.81659	8.855	0.0046345	0.0158617	0.512687	8.327		P05387	60S acidic ribosomal protein P2
Q8NCW5	6.65708	6.53992	6.64652	7.12694	7.11879	7.13497	0.00475611	0.0161657	0.512393	7.90616		Q8NCW5	NAD(P)H-hydrate epimerase
Q01082	5.26293	5.33065	5.41572	5.97454	5.82329	5.74448	0.00517597	0.0169966	0.511003	6.67463		Q01082	Spectrin beta chain, non-erythrocytic 1
P69849;Q15155;Q5JPE7	6.57355	6.59728	6.42391	7.02703	7.03163	7.06681	0.00840985	0.0238689	0.510243	5.4283		P69849	Nodal modulator 3
Q8WY22	5.67157	5.65065	5.63604	6.15801	6.26631	6.06039	0.0115332	0.0294009	0.508817	28.4921		Q8WY22	BRI3-binding protein
Q9UNL2	5.57391	5.35402	5.3674	6.04837	5.97158	5.80058	0.00762194	0.0221593	0.5084	4.12419		Q9UNL2	Translocon-associated protein subunit gamma
P07355	11.5011	11.4742	11.4319	11.982	11.9419	12.0022	5.23328e-05	0.00150485	0.506273	14.5113		P07355	Annexin A2
P00338	11.844	11.7822	11.8052	12.3139	12.3288	12.3062	0.000370217	0.00366729	0.505807	16.2026		P00338	L-lactate dehydrogenase A chain
Q96HE7	7.6595	7.63008	7.5869	8.16283	8.1217	8.10847	7.08362e-05	0.00172255	0.505507	13.8432		Q96HE7	ERO1-like protein alpha
Q9BT09	4.69441	4.39015	4.88402	5.00464	5.26725	5.21079	0.0517943	0.0868365	0.5047	2.02574		Q9BT09	Protein canopy homolog 3
Q5RI15	6.5067	6.54577	6.07707	6.87826	6.92415	6.83909	0.0748016	0.115667	0.503987	1.93796		Q5RI15	Cytochrome c oxidase assembly protein COX20, mitochondrial
O95197	5.21419	5.43847	5.47702	5.89639	5.9243	5.81961	0.0157941	0.0364073	0.50354	3.54777		O95197	Reticulon-3
P04003	6.91059	6.82336	6.83153	7.36002	7.30331	7.41031	0.000285804	0.00310405	0.50272	10.434		P04003	C4b-binding protein alpha chain
O00592	6.35345	5.73771	6.198	6.63568	6.56846	6.58702	0.111915	0.158337	0.500667	1.56361		O00592	Podocalyxin
Q9UKR5	5.13853	5.04749	4.76838	5.49098	5.25424	5.70835	0.0453046	0.0784993	0.499723	2.59093		Q9UKR5	Ergosterol biosynthetic protein 28 homolog
A6NJ78	3.80892	3.09126	3.55877	4.07718	3.81961	4.0536	0.128781	0.178035	0.497147	1.36476		A6NJ78	12S rRNA N4-methylcytidine (m4C) methyltransferase
Q9BZZ5	7.23207	7.20071	6.93571	7.60268	7.60735	7.64508	0.0319684	0.0608594	0.49554	3.04372		Q9BZZ5	Apoptosis inhibitor 5
P43304	6.99865	7.02923	6.99152	7.47338	7.5277	7.50196	2.88874e-05	0.00120228	0.494547	24.6861		P43304	Glycerol-3-phosphate dehydrogenase, mitochondrial
Q9NPQ8	4.08992	3.74497	3.52993	4.23663	4.23678	4.3728	0.0846384	0.127636	0.493797	1.74798		Q9NPQ8	Synembryn-A
Q8N9N7	4.22318	4.23249	4.12294	4.70804	4.49442	4.84545	0.030203	0.0586127	0.489767	8.06336		Q8N9N7	Leucine-rich repeat-containing protein 57
P61970	7.16106	7.41445	7.25914	7.81444	7.69484	7.79267	0.0101597	0.0273017	0.4891	3.82804		P61970	Nuclear transport factor 2
Q9NPA0	3.74745	3.77045	3.72784	4.47581	4.28542	3.95067	0.0851605	0.128299	0.48872	22.9141		Q9NPA0	ER membrane protein complex subunit 7
Q9UDW1	7.11346	7.27041	7.4401	7.96582	7.63428	7.68995	0.0249864	0.051206	0.488693	2.99149		Q9UDW1	Cytochrome b-c1 complex subunit 9
P24311	3.78211	3.775	3.64608	4.20051	3.81716	4.64815	0.175794	0.229731	0.487541	6.36737		P24311	Cytochrome c oxidase subunit 7B, mitochondrial
Q8NGA1	3.99651	4.1457	3.71555	4.19549	4.60019	4.52361	0.0512117	0.0859991	0.487177	2.23053		Q8NGA1	Olfactory receptor 1M1
Q9H299	6.79725	6.96815	6.96481	7.47424	7.36463	7.33983	0.00316173	0.0123487	0.48283	4.94099		Q9H299	SH3 domain-binding glutamic acid-rich-like protein 3
Q9Y6K0	6.60373	6.29837	6.16042	6.8605	6.76674	6.88237	0.0578289	0.0950313	0.482363	2.12624		Q9Y6K0	Choline/ethanolaminephosphotransferase 1
O95563	4.86473	4.25512	4.39424	4.77448	4.93765	5.24812	0.110394	0.156875	0.482053	1.50895		O95563	Mitochondrial pyruvate carrier 2
P32119	9.69067	9.64704	9.71825	10.2122	10.1212	10.1631	0.000191303	0.00257141	0.48019	13.3738		P32119	Peroxiredoxin-2
P84090	4.99229	4.88214	4.97877	5.3354	5.61937	5.33697	0.0255092	0.0519385	0.479513	7.98196		P84090	Enhancer of rudimentary homolog
Q9UBS4	5.94229	6.06038	5.54708	6.41803	6.30449	6.26246	0.0806236	0.122594	0.47841	1.77961		Q9UBS4	DnaJ homolog subfamily B member 11
P22695	7.65518	7.55938	7.49032	8.09673	8.00125	8.0377	0.00250028	0.0107975	0.476933	5.76072		P22695	Cytochrome b-c1 complex subunit 2, mitochondrial
P45880	9.98685	9.9693	10.01	10.4764	10.4525	10.4677	2.70511e-05	0.00117652	0.4768	23.3504		P45880	Voltage-dependent anion-selective channel protein 2
P13693	8.06228	7.91399	7.94305	8.47989	8.41735	8.4505	0.0039603	0.0143603	0.47614	6.0592		P13693	Translationally-controlled tumor protein
Q8IZH2	3.33935	3.9787	3.37189	4.11059	3.86739	4.13585	0.136784	0.187678	0.474628	1.31803		Q8IZH2	5'-3' exoribonuclease 1
Q9NRP0	7.60027	7.4094	7.34541	7.80728	8.01015	7.96071	0.00944936	0.0259743	0.474353	3.57761		Q9NRP0	Oligosaccharyltransferase complex subunit OSTC
P23434	7.40041	7.54	7.11101	7.90106	7.79516	7.77498	0.053843	0.0898348	0.47326	2.16287		P23434	Glycine cleavage system H protein, mitochondrial
P53007	7.15168	7.15061	7.1925	7.68415	7.67002	7.56016	0.00329147	0.0126799	0.47318	19.813		P53007	Tricarboxylate transport protein, mitochondrial
Q15800	4.41311	4.3936	4.49398	4.76849	4.97422	4.97191	0.0100943	0.0272072	0.47131	8.85522		Q15800	Methylsterol monooxygenase 1
P0C0S8;P20671;Q16777;Q6FI13;Q96KK5;Q99878;Q9BTM1	9.60497	9.63725	9.50879	10.2327	10.2232	9.70803	0.106629	0.153198	0.470967	7.04762		P0C0S8	Histone H2A type 1
P0C0S5;Q71UI9	4.8269	5.19422	4.74978	5.6214	5.66025	4.90201	0.18986	0.244612	0.47092	1.98294		P0C0S5	Histone H2A.Z
Q9UBX3	6.32422	6.29077	6.22589	6.76208	6.74965	6.74187	0.00274596	0.0114139	0.470907	9.41904		Q9UBX3	Mitochondrial dicarboxylate carrier
Q6P4A7	4.29294	4.11471	4.16628	4.75026	4.42518	4.80956	0.0421828	0.0742504	0.470356	5.12855		Q6P4A7	Sideroflexin-4
Q9UHG3	6.37524	6.27867	6.31079	6.8048	6.73802	6.82987	0.000288379	0.00310405	0.46933	9.54336		Q9UHG3	Prenylcysteine oxidase 1
Q99497	10.166	10.1741	10.1103	10.6479	10.5811	10.6292	7.69623e-05	0.00174429	0.46925	13.5157		Q99497	Parkinson disease protein 7
P13667	8.40589	8.38123	8.43296	8.94503	8.85483	8.82542	0.00212193	0.00983955	0.4684	18.1029		P13667	Protein disulfide-isomerase A4
Q9UIJ7	6.62092	6.67931	6.63819	7.11888	7.10787	7.11416	0.000994559	0.00630225	0.467497	15.5854		Q9UIJ7	GTP:AMP phosphotransferase AK3, mitochondrial
O14735	6.16621	5.99417	5.98411	6.53104	6.50995	6.49574	0.0137674	0.0330374	0.46408	4.53402		O14735	CDP-diacylglycerol--inositol 3-phosphatidyltransferase
Q9UNS1	4.67742	4.73428	4.62048	4.96406	5.26073	5.19946	0.0250801	0.0513002	0.464023	8.15505		Q9UNS1	Protein timeless homolog
Q969X5	5.05133	4.38083	4.68729	5.24637	5.15606	5.10582	0.134028	0.184303	0.462933	1.37917		Q969X5	Endoplasmic reticulum-Golgi intermediate compartment protein 1
P23368	6.30414	6.3231	6.32025	6.78406	6.76661	6.78166	5.92055e-07	0.000400408	0.461613	45.1516		P23368	NAD-dependent malic enzyme, mitochondrial
P30533	4.43455	4.23314	4.64184	5.06843	4.94605	4.67969	0.0486442	0.0825357	0.461547	2.25853		P30533	Alpha-2-macroglobulin receptor-associated protein
Q96HV5	5.1983	4.93532	4.62544	5.53642	5.1344	5.46288	0.0962811	0.141818	0.458213	1.59796		Q96HV5	Transmembrane protein 41A
P54819	8.40852	8.51037	8.40074	8.92032	8.84689	8.92242	0.000782843	0.00555373	0.456667	7.46519		P54819	Adenylate kinase 2, mitochondrial
A0A0B4J2D5;P0DPI2	6.69673	6.62847	6.40088	7.02527	7.0409	7.02634	0.0360954	0.0661537	0.455477	2.94025		A0A0B4	Glutamine amidotransferase-like class 1 domain-containing protein 3B, mitochondrial
P06756	4.46526	4.05636	4.4315	4.88975	4.68871	4.74057	0.0557568	0.0925306	0.455303	2.00608		P06756	Integrin alpha-V
Q9NUJ1	8.17899	8.1864	8.16673	8.64191	8.57521	8.67737	0.00332486	0.0127555	0.454123	45.7133		Q9NUJ1	Palmitoyl-protein thioesterase ABHD10, mitochondrial
P30260	4.3373	4.59816	4.11896	4.77819	4.8367	4.79872	0.0799609	0.121941	0.453066	1.88845		P30260	Cell division cycle protein 27 homolog
P31930	8.28277	8.28594	8.26957	8.77754	8.69556	8.72324	0.00199538	0.00950256	0.452687	52.1407		P31930	Cytochrome b-c1 complex subunit 1, mitochondrial
O75467;Q6AW86	7.95793	7.95985	7.81725	8.26229	8.43134	8.3986	0.00304855	0.0120583	0.4524	5.53181		O75467	Zinc finger protein 324A
Q99442	3.8147	4.39096	4.50884	4.81977	4.66712	4.57369	0.162089	0.21567	0.448693	1.20799		Q99442	Translocation protein SEC62
Q08623	3.40293	4.02886	3.56815	3.9203	4.24237	4.1773	0.124424	0.173012	0.446677	1.37701		Q08623	Pseudouridine-5'-phosphatase
P23284	10.1311	10.0561	10.0637	10.5816	10.5089	10.4979	0.0002426	0.00290575	0.44586	10.8038		P23284	Peptidyl-prolyl cis-trans isomerase B
O15126	5.33985	5.18612	5.46775	5.85642	5.71768	5.75246	0.0169061	0.0382605	0.44428	3.15065		O15126	Secretory carrier-associated membrane protein 1
P16422	8.32376	8.36675	8.31011	8.75637	8.77691	8.79962	5.93063e-05	0.00160127	0.444093	15.0238		P16422	Epithelial cell adhesion molecule
P55157	4.84939	4.56629	4.78966	5.73842	4.6323	5.16633	0.297175	0.355853	0.443902	2.97474		P55157	Microsomal triglyceride transfer protein large subunit
P50416	6.37552	6.31016	6.28358	6.7215	6.74976	6.8275	0.00050283	0.00431295	0.443167	9.36661		P50416	Carnitine O-palmitoyltransferase 1, liver isoform
Q99729	7.41787	7.35768	7.54646	7.93079	7.95255	7.76361	0.0057293	0.0181525	0.441647	4.57982		Q99729	Heterogeneous nuclear ribonucleoprotein A/B
O43826	4.6829	4.56588	4.66873	4.92705	5.18537	5.12911	0.0166614	0.0378729	0.441339	6.91041		O43826	Glucose-6-phosphate exchanger SLC37A4
Q9BS26	5.92233	6.16244	6.09894	6.45432	6.50879	6.54429	0.0163913	0.0374228	0.44123	3.54641		Q9BS26	Endoplasmic reticulum resident protein 44
O15231	3.90037	4.42251	4.34028	4.61993	4.72679	4.63597	0.107719	0.153991	0.439845	1.5667		O15231	Zinc finger protein 185
P31937	6.21281	6.26484	6.27249	6.7595	6.64274	6.66404	0.001645	0.00830526	0.438713	13.5097		P31937	3-hydroxyisobutyrate dehydrogenase, mitochondrial
Q9H0H0	4.10057	3.59216	3.6698	4.19579	4.08843	4.3919	0.0906165	0.134947	0.437864	1.59873		Q9H0H0	Integrator complex subunit 2
Q9H6F5	4.38312	4.03562	4.49433	4.65377	4.76588	4.80539	0.0749323	0.115811	0.437323	1.82764		Q9H6F5	Coiled-coil domain-containing protein 86
P60033	7.09257	6.92172	6.40124	7.17421	7.03142	7.52113	0.168395	0.221963	0.437077	1.21377		P60033	CD81 antigen
O75531	4.12785	4.5882	4.99134	4.90209	5.15276	4.96363	0.216081	0.271699	0.43703	1.0115		O75531	Barrier-to-autointegration factor
Q9Y276	3.38391	3.08805	3.80527	4.04416	3.70123	3.84032	0.159201	0.212523	0.43616	1.21009		Q9Y276	Mitochondrial chaperone BCS1
O75822	5.38271	5.51056	5.12068	5.60103	5.71546	5.99533	0.0576922	0.0949811	0.432623	2.17671		O75822	Eukaryotic translation initiation factor 3 subunit J
P05204	6.21284	6.31553	6.07742	6.37626	6.77047	6.75637	0.0584827	0.0955731	0.432437	3.62086		P05204	Non-histone chromosomal protein HMG-17
Q86SF2	4.53167	4.41784	4.77913	5.05837	4.92147	5.04516	0.0408458	0.0724722	0.43212	2.33935		Q86SF2	N-acetylgalactosaminyltransferase 7
P67936	9.582	9.52707	9.4177	10.0172	9.90855	9.895	0.00264112	0.0111726	0.43133	5.157		P67936	Tropomyosin alpha-4 chain
P13807	5.48718	5.43661	5.17401	5.75284	5.88641	5.74211	0.0308689	0.0597184	0.427853	2.54489		P13807	Glycogen [starch] synthase, muscle
Q96AG4	9.90724	9.88797	9.715	10.2273	10.2724	10.2909	0.0136734	0.0328606	0.426817	4.03165		Q96AG4	Leucine-rich repeat-containing protein 59
Q9H3K2	6.26341	6.41878	6.44681	6.81391	6.77814	6.80498	0.0151631	0.0354263	0.422677	4.27838		Q9H3K2	Growth hormone-inducible transmembrane protein
Q15836	5.33423	5.16381	5.26711	5.7451	5.61355	5.67274	0.00315121	0.012323	0.42208	4.91661		Q15836	Vesicle-associated membrane protein 3
Q13126	9.26942	9.31251	9.17026	9.65955	9.63138	9.7243	0.00208967	0.00977171	0.421013	5.77177		Q13126	S-methyl-5'-thioadenosine phosphorylase
P58876;P62807;Q5QNW6;Q93079;Q99877;Q99879	10.5392	10.5099	10.5295	11.223	11.1396	10.4786	0.215686	0.271565	0.420853	28.1834		P58876	Histone H2B type 1-D
Q00169	4.88934	4.72033	4.93912	5.31911	5.30649	5.18467	0.00912068	0.0253534	0.420493	3.66661		Q00169	Phosphatidylinositol transfer protein alpha isoform
Q9NZR1	3.62053	3.986	3.89595	4.16907	4.29619	4.29382	0.0483072	0.0822925	0.418867	2.19983		Q9NZR1	Tropomodulin-2
P07951	5.38751	5.2976	5.66276	5.8973	5.88119	5.82224	0.057332	0.0945102	0.41762	2.19502		P07951	Tropomyosin beta chain
P07954	7.16648	7.23131	7.03029	7.5737	7.56059	7.54427	0.0179498	0.0399813	0.416827	4.06267		P07954	Fumarate hydratase, mitochondrial
O95071	4.3543	3.70186	4.37425	4.57904	4.56287	4.53769	0.199749	0.255339	0.416394	1.0884		O95071	E3 ubiquitin-protein ligase UBR5
Q9NVA1	5.12697	5.27165	5.20014	5.49016	5.76826	5.58902	0.0201077	0.0434781	0.416227	5.75363		Q9NVA1	Ubiquinol-cytochrome-c reductase complex assembly factor 1
Q9Y6A9	3.88636	3.5173	3.8844	4.07038	3.93025	4.53519	0.14208	0.193321	0.41592	1.95715		Q9Y6A9	Signal peptidase complex subunit 1
Q8IX18	3.7769	4.25493	4.41145	4.52732	4.49226	4.67024	0.15333	0.206547	0.415514	1.25696		Q8IX18	Probable ATP-dependent RNA helicase DHX40
P30740	6.44293	6.46172	6.54656	6.93078	6.82018	6.9419	0.00139057	0.00753794	0.413883	7.49628		P30740	Leukocyte elastase inhibitor
P20962	8.11574	7.95638	7.89944	8.53535	8.4495	8.2283	0.0251758	0.0514621	0.413863	3.6913		P20962	Parathymosin
Q8NBS9	7.46675	7.50702	7.46616	7.95028	7.91248	7.81744	0.00482462	0.0162478	0.413423	17.651		Q8NBS9	Thioredoxin domain-containing protein 5
Q06323	7.48457	7.44015	7.51236	7.95086	7.83371	7.89199	0.00116939	0.00682584	0.41316	11.3435		Q06323	Proteasome activator complex subunit 1
P56378	6.03974	5.72786	6.00415	6.29481	6.29829	6.41411	0.0385252	0.0695055	0.41182	2.41225		P56378	ATP synthase subunit ATP5MJ, mitochondrial
Q9BRR6	4.26873	4.21665	4.42975	4.34975	5.02458	4.77041	0.163596	0.216894	0.40987	3.68934		Q9BRR6	ADP-dependent glucokinase
Q14696	5.20649	5.36379	5.28885	5.63322	5.6983	5.75502	0.00257841	0.0109821	0.409137	5.20006		Q14696	LRP chaperone MESD
P58546	5.06858	5.30899	5.32125	5.47223	5.55637	5.8972	0.067273	0.106436	0.408993	2.8707		P58546	Myotrophin
P61289	6.83656	6.7537	6.81922	7.17984	7.23223	7.22208	0.000441391	0.00401912	0.408223	9.34101		P61289	Proteasome activator complex subunit 3
Q13443	4.57999	4.57354	3.98096	4.70922	4.65358	4.99298	0.166534	0.219944	0.407097	1.18341		Q13443	Disintegrin and metalloproteinase domain-containing protein 9
Q9NX14	6.16679	6.1474	6.09004	6.5702	6.5487	6.50311	0.000207867	0.0026452	0.405927	10.1711		Q9NX14	NADH dehydrogenase [ubiquinone] 1 beta subcomplex subunit 11, mitochondrial
Q07021	8.64661	8.61776	8.40919	8.92881	8.90926	9.05283	0.0153783	0.0357141	0.40578	3.13218		Q07021	Complement component 1 Q subcomponent-binding protein, mitochondrial
P39656	8.29303	8.33902	8.41438	8.76134	8.79933	8.70244	0.00106797	0.00652763	0.40556	6.61982		P39656	Dolichyl-diphosphooligosaccharide--protein glycosyltransferase 48 kDa subunit
Q4VC31	5.63063	5.75389	5.39232	6.12218	5.86184	6.007	0.0412577	0.0730359	0.404727	2.20187		Q4VC31	Protein MIX23
P18564	7.44451	7.66089	7.13092	7.38822	7.98355	8.07709	0.209213	0.265471	0.404178	1.51681		P18564	Integrin beta-6
P17568	5.65776	5.58246	5.04292	5.70303	5.87186	5.91494	0.16407	0.217337	0.40223	1.19939		P17568	NADH dehydrogenase [ubiquinone] 1 beta subcomplex subunit 7
Q9NZ45	5.16803	5.24299	5.0849	5.64496	5.6054	5.44988	0.0070601	0.0209776	0.40144	5.07637		Q9NZ45	CDGSH iron-sulfur domain-containing protein 1
P33527	4.73479	4.73806	4.93636	5.19922	5.0379	5.37485	0.0330074	0.0622472	0.40092	3.47285		P33527	Multidrug resistance-associated protein 1
P17931	6.50514	6.87566	6.85175	7.21513	7.07625	7.14246	0.0666391	0.105676	0.40043	1.93106		P17931	Galectin-3
P51636	5.02328	4.8802	4.85062	5.06202	5.12717	5.76549	0.212056	0.267751	0.400194	4.33407		P51636	Caveolin-2
P11166	10.4957	10.3334	10.4607	10.7806	10.835	10.8741	0.00510979	0.016923	0.399947	4.68047		P11166	Solute carrier family 2, facilitated glucose transporter member 1
P32321	5.30744	5.23946	5.07233	5.55041	5.55921	5.70673	0.0122314	0.0305049	0.39904	3.29814		P32321	Deoxycytidylate deaminase
Q14764	5.99686	6.00486	5.97826	6.37975	6.38302	6.41144	1.06155e-05	0.000836457	0.398077	29.1685		Q14764	Major vault protein
P46977	7.31254	7.28833	7.38007	7.71015	7.70181	7.7621	0.000546867	0.00449212	0.397707	8.365		P46977	Dolichyl-diphosphooligosaccharide--protein glycosyltransferase subunit STT3A
Q9BTU6	3.41885	3.7813	3.86867	4.07583	3.7626	4.42066	0.17307	0.226935	0.396756	1.66342		Q9BTU6	Phosphatidylinositol 4-kinase type 2-alpha
Q8N183	5.86701	5.81051	5.82805	6.16353	6.30486	6.22706	0.00467669	0.0159748	0.396627	13.7152		Q8N183	NADH dehydrogenase [ubiquinone] 1 alpha subcomplex assembly factor 2
P22392	11.7847	11.7067	11.6936	12.1485	12.1392	12.0869	0.000646859	0.00480736	0.396507	8.05165		P22392	Nucleoside diphosphate kinase B
P23381	7.786	7.82768	7.74894	8.18939	8.22216	8.13929	0.000286007	0.00310405	0.396073	10.0545		P23381	Tryptophan--tRNA ligase, cytoplasmic
Q969E2	5.90053	5.65975	5.50955	6.1231	6.21336	5.90569	0.0581463	0.0953779	0.390773	1.9813		Q969E2	Secretory carrier-associated membrane protein 4
P06737	8.09961	8.08127	8.14943	8.50455	8.50946	8.48811	0.00124146	0.00705997	0.390603	11.0744		P06737	Glycogen phosphorylase, liver form
Q9NWY4	4.65799	4.59251	4.32733	4.87836	4.95825	4.90952	0.0548214	0.091222	0.389435	2.22417		Q9NWY4	Histone PARylation factor 1
Q92544	5.98303	6.12601	5.62125	6.41745	6.19177	6.28874	0.106483	0.15307	0.389223	1.49607		Q92544	Transmembrane 9 superfamily member 4
P52209	8.48497	8.54815	8.45654	8.84038	8.86838	8.93724	0.000629907	0.00473923	0.385447	8.22013		P52209	6-phosphogluconate dehydrogenase, decarboxylating
Q9UII2	5.55813	5.56611	5.53417	5.99152	5.96363	5.85225	0.00936234	0.0258861	0.382997	23.0403		Q9UII2	ATPase inhibitor, mitochondrial
Q86Y39	5.14727	5.30306	5.16107	5.34528	5.49105	5.91972	0.148976	0.201467	0.38155	4.42438		Q86Y39	NADH dehydrogenase [ubiquinone] 1 alpha subcomplex subunit 11
P15311	11.9861	11.9641	11.9347	12.3475	12.3851	12.2926	0.00093435	0.00613177	0.380133	14.755		P15311	Ezrin
Q16740	5.3693	5.35922	5.35102	5.74106	5.78047	5.69767	0.00276075	0.0114601	0.379887	41.49		Q16740	ATP-dependent Clp protease proteolytic subunit, mitochondrial
Q8N766	4.23989	4.3767	4.35212	4.73744	4.7472	4.6233	0.00283132	0.0115979	0.379743	5.20663		Q8N766	ER membrane protein complex subunit 1
Q9Y619	4.21627	3.88815	4.10821	4.60732	4.23521	4.50545	0.0630013	0.101095	0.378449	2.26324		Q9Y619	Mitochondrial ornithine transporter 1
P26038	7.77707	7.82075	7.71886	8.17685	8.12314	8.14951	0.00141842	0.00756736	0.377607	7.38705		P26038	Moesin
P04844	7.90713	7.84553	7.99475	8.26652	8.33555	8.27719	0.00477422	0.0161657	0.377283	5.03131		P04844	Dolichyl-diphosphooligosaccharide--protein glycosyltransferase subunit 2
Q9ULV4	5.16349	5.36948	5.19929	5.73064	5.61017	5.52243	0.0127002	0.0312549	0.376993	3.42537		Q9ULV4	Coronin-1C
Q9Y3D6	4.93537	5.19634	5.48402	5.67154	5.63861	5.43478	0.125729	0.174556	0.3764	1.37155		Q9Y3D6	Mitochondrial fission 1 protein
Q9Y5L4	5.25865	5.16459	5.21906	5.64712	5.40929	5.71483	0.0461705	0.0795115	0.376313	7.96839		Q9Y5L4	Mitochondrial import inner membrane translocase subunit Tim13
P06733	12.7687	12.7728	12.7846	13.1408	13.1423	13.1693	4.76624e-05	0.00150485	0.375417	45.4301		P06733	Alpha-enolase
Q8N1Q1	4.13893	3.97593	3.23733	4.07829	4.23386	4.16483	0.308129	0.36713	0.374931	0.780378		Q8N1Q1	Carbonic anhydrase 13
O43292	4.22553	4.81909	4.71266	4.89403	4.83067	5.15557	0.167111	0.220424	0.37433	1.18281		O43292	Glycosylphosphatidylinositol anchor attachment 1 protein
Q9NY12	4.60797	3.97646	3.91228	4.43759	4.68414	4.49664	0.228565	0.285821	0.373887	0.97247		Q9NY12	H/ACA ribonucleoprotein complex subunit 1
O15270	4.41156	4.44628	4.39453	4.73387	4.74163	4.89745	0.0142335	0.033814	0.373527	14.1626		O15270	Serine palmitoyltransferase 2
Q9NZJ7	6.28184	6.22445	6.38647	6.68144	6.70081	6.62116	0.0063406	0.0194541	0.370217	4.50661		Q9NZJ7	Mitochondrial carrier homolog 1
Q01518	9.08839	9.13548	9.02185	9.49472	9.40318	9.45737	0.00115184	0.00680256	0.36985	6.47817		Q01518	Adenylyl cyclase-associated protein 1
O43660	3.83841	4.10626	3.43732	4.04486	4.28612	4.15917	0.189402	0.244123	0.369386	1.09716		O43660	Pleiotropic regulator 1
P21926	7.60343	7.28848	7.52993	7.78171	7.89461	7.85168	0.0482726	0.0822925	0.36872	2.23779		P21926	CD9 antigen
P07602	4.55259	4.38885	4.49661	5.26989	4.61541	4.65284	0.222276	0.278743	0.366698	4.40626		P07602	Prosaposin
Q8IXI2	4.18595	4.28562	4.29278	4.60335	4.64024	4.61832	0.00516228	0.0169966	0.365853	6.12626		Q8IXI2	Mitochondrial Rho GTPase 1
Q9H3H3	5.91373	5.90579	5.6962	6.11248	6.18405	6.31663	0.0180477	0.0401131	0.365813	2.96535		Q9H3H3	UPF0696 protein C11orf68
P37235	5.74515	5.77713	5.88458	6.29503	6.11047	6.09734	0.0124596	0.0309002	0.365327	5.00174		P37235	Hippocalcin-like protein 1
P05556	7.90955	8.06913	7.95646	8.395	8.28837	8.33731	0.00504997	0.0168075	0.361847	4.41184		P05556	Integrin beta-1
P60468	7.5725	7.36083	7.45634	7.93038	7.77971	7.76433	0.0116245	0.0294762	0.361583	3.41108		P60468	Protein transport protein Sec61 subunit beta
P08758	9.75918	9.74291	9.71715	10.0868	10.0813	10.1315	8.90823e-05	0.00182086	0.360143	16.9937		P08758	Annexin A5
P51397	3.55081	3.74701	3.9174	4.23046	4.32828	3.73598	0.18199	0.23693	0.359833	1.96152		P51397	Death-associated protein 1
P55327	6.82256	6.92927	6.91085	7.38281	7.2704	7.08691	0.0395363	0.0706736	0.359147	6.29639		P55327	Tumor protein D52
P35754	4.28758	4.26282	4.5458	4.75366	4.62159	4.79229	0.0380736	0.068932	0.357113	2.27866		P35754	Glutaredoxin-1
Q9NX76	4.11322	4.29642	4.36108	4.64338	4.82	4.3783	0.0897615	0.133807	0.356987	2.77665		Q9NX76	CKLF-like MARVEL transmembrane domain-containing protein 6
P14618	11.8237	11.8069	11.8086	12.1726	12.1609	12.175	1.31165e-06	0.000461919	0.356433	38.5405		P14618	Pyruvate kinase PKM
P63220	9.52858	9.55992	9.39715	9.93571	9.78804	9.82452	0.00629544	0.0193792	0.354207	4.10143		P63220	40S ribosomal protein S21
Q8NBM8	4.86616	5.13877	5.24648	5.47855	5.51652	5.31833	0.0687478	0.108301	0.353996	1.80584		Q8NBM8	Prenylcysteine oxidase-like
Q9Y394	5.70683	5.69905	5.81979	6.13283	6.08137	6.0707	0.00434183	0.0151137	0.353077	5.22493		Q9Y394	Dehydrogenase/reductase SDR family member 7
Q13641	4.43476	3.65391	4.17838	4.67366	4.39468	4.25718	0.267036	0.32558	0.352823	0.886443		Q13641	Trophoblast glycoprotein
Q16851	5.73414	5.50423	5.7252	5.98268	6.03015	6.00574	0.0390231	0.0701196	0.351667	2.70026		Q16851	UTP--glucose-1-phosphate uridylyltransferase
P50395	9.08321	9.06978	9.00302	9.40841	9.36094	9.44143	0.000506449	0.00433202	0.35159	8.18622		P50395	Rab GDP dissociation inhibitor beta
Q9H2U2	6.93979	6.87394	6.79357	7.2215	7.28475	7.15442	0.00358927	0.013379	0.351123	4.7948		Q9H2U2	Inorganic pyrophosphatase 2, mitochondrial
P36957	7.25641	7.34836	7.32894	7.67825	7.62327	7.67684	0.0010241	0.00643694	0.348217	7.18506		P36957	Dihydrolipoyllysine-residue succinyltransferase component of 2-oxoglutarate dehydrogenase complex, mitochondrial
Q01105	9.43064	9.43523	9.30181	9.78401	9.76763	9.66022	0.00417805	0.0147084	0.34806	4.59547		Q01105	Protein SET
Q5BJF2	4.56703	4.86925	5.02701	5.15739	5.1944	5.15336	0.122301	0.170667	0.347287	1.48579		Q5BJF2	Sigma intracellular receptor 2
P10599	10.2032	10.2385	10.1339	10.5924	10.5722	10.4525	0.00415728	0.0146686	0.347203	6.52799		P10599	Thioredoxin
Q15181	8.66322	8.64116	8.49125	8.95822	8.95342	8.92373	0.0201058	0.0434781	0.34658	3.70392		Q15181	Inorganic pyrophosphatase
Q14697	8.7971	8.82189	8.87307	9.21444	9.20267	9.11395	0.00140503	0.00754654	0.346333	8.93962		Q14697	Neutral alpha-glucosidase AB
P23526	9.48694	9.42352	9.44556	9.80784	9.77652	9.80812	0.000383209	0.00371509	0.345487	10.7302		P23526	Adenosylhomocysteinase
P13716	3.444	3.89464	3.40592	3.95284	3.90751	3.91966	0.157944	0.211388	0.345154	1.26972		P13716	Delta-aminolevulinic acid dehydratase
P63104	11.2309	11.2453	11.2087	11.5829	11.5911	11.5426	0.000100459	0.00189045	0.343933	18.657		P63104	14-3-3 protein zeta/delta
O43676	5.74002	5.76838	5.80064	6.07593	6.0236	6.23997	0.027436	0.0546759	0.343487	11.3246		O43676	NADH dehydrogenase [ubiquinone] 1 beta subcomplex subunit 3
O75391	4.29993	4.38674	4.38619	4.43689	4.97612	4.6888	0.15458	0.207599	0.342986	6.8653		O75391	Sperm-associated antigen 7
P12814	6.94468	6.98146	6.95816	7.33693	7.33669	7.23602	0.00553996	0.0176971	0.34178	18.3682		P12814	Alpha-actinin-1
Q96CN7	6.65434	6.56966	6.19859	6.86374	6.80142	6.78228	0.130772	0.180546	0.341617	1.40926		Q96CN7	Isochorismatase domain-containing protein 1
P49790	4.1865	4.37011	4.41006	4.69755	4.74537	4.54805	0.0206364	0.0442513	0.341436	2.86379		P49790	Nuclear pore complex protein Nup153
P40925	10.5261	10.5114	10.5101	10.875	10.8578	10.8366	0.00016145	0.00241011	0.34059	38.4669		P40925	Malate dehydrogenase, cytoplasmic
O95298	4.99883	5.31845	5.13461	5.3817	5.41344	5.6774	0.0612056	0.0991358	0.340217	2.12091		O95298	NADH dehydrogenase [ubiquinone] 1 subunit C2
O96000	6.604	6.5734	6.52378	6.88553	6.97517	6.85778	0.00238097	0.010442	0.3391	8.37614		O96000	NADH dehydrogenase [ubiquinone] 1 beta subcomplex subunit 10
P31150	7.48448	7.61049	7.42042	7.78462	7.84567	7.90171	0.0109714	0.0284491	0.33887	3.50423		P31150	Rab GDP dissociation inhibitor alpha
P04632	7.81177	7.73418	7.766	8.1311	8.13239	8.0642	0.000443123	0.00402309	0.33858	8.68077		P04632	Calpain small subunit 1
Q9HC07	4.21142	4.27217	4.0263	4.65485	4.41923	4.45073	0.0317579	0.0606821	0.338307	2.64157		Q9HC07	Transmembrane protein 165
O00186	3.90686	4.30195	4.3787	4.54858	4.51657	4.53125	0.14755	0.199975	0.336297	1.32826		O00186	Syntaxin-binding protein 3
Q8N131	5.17827	5.31186	5.32788	5.71714	5.50808	5.60015	0.0135378	0.0326104	0.335787	4.08777		Q8N131	Porimin
Q8N6L1	5.35012	4.85222	5.12313	5.67153	5.50219	5.15668	0.184366	0.239422	0.334977	1.34382		Q8N6L1	Keratinocyte-associated protein 2
A6NDG6	6.24951	6.42123	6.13115	6.67243	6.60007	6.53225	0.0399452	0.0711589	0.334287	2.2919		A6NDG6	Glycerol-3-phosphate phosphatase
Q92692	4.1181	4.0728	3.54793	4.08999	4.26245	4.38857	0.202102	0.257648	0.334058	1.05407		Q92692	Nectin-2
Q9Y6H1	7.1811	6.99144	6.83198	7.2924	7.21962	7.49445	0.0647273	0.103278	0.333983	1.91091		Q9Y6H1	Coiled-coil-helix-coiled-coil-helix domain-containing protein 2
Q9UPN7	3.22853	3.78161	3.9124	4.07749	3.95149	3.89352	0.249114	0.307187	0.333319	0.918194		Q9UPN7	Serine/threonine-protein phosphatase 6 regulatory subunit 1
Q969V3	6.19068	6.14209	6.15853	6.5419	6.48791	6.45084	0.00144844	0.00766168	0.329783	13.3436		Q969V3	Nicalin
Q5TAQ9	3.63615	3.6273	3.37401	3.8354	3.84761	3.93798	0.0484486	0.0823838	0.327841	2.20238		Q5TAQ9	DDB1- and CUL4-associated factor 8
P17174	8.48984	8.46267	8.46165	8.79893	8.82552	8.77049	0.00025567	0.00293313	0.326927	20.4467		P17174	Aspartate aminotransferase, cytoplasmic
P30536	7.09736	7.05001	6.98241	7.35058	7.33455	7.42262	0.00190674	0.00925069	0.32599	5.64275		P30536	Translocator protein
Q9BUB7	6.46487	6.25601	6.53797	6.70484	6.77252	6.75917	0.053937	0.0899433	0.325893	2.22718		Q9BUB7	Transmembrane protein 70, mitochondrial
P12429	9.50777	9.49544	9.47798	9.81634	9.83209	9.80665	1.10691e-05	0.000838281	0.32463	21.6876		P12429	Annexin A3
P78417	9.46897	9.40136	9.44238	9.70216	9.77105	9.81045	0.00208468	0.00976309	0.32365	9.50216		P78417	Glutathione S-transferase omega-1
P00390	8.63779	8.65619	8.57892	8.89176	8.93774	9.01403	0.00287443	0.0116974	0.323543	8.0159		P00390	Glutathione reductase, mitochondrial
O15427	8.40885	8.27113	8.33723	8.62176	8.65236	8.71368	0.00396044	0.0143603	0.32353	4.69712		O15427	Monocarboxylate transporter 4
P48047	8.97959	8.98605	9.00099	9.33946	9.30266	9.29396	0.000365407	0.0036482	0.32315	29.4403		P48047	ATP synthase subunit O, mitochondrial
Q6UW68	5.37909	5.44997	5.2729	5.78362	5.73937	5.547	0.0265857	0.0533949	0.322677	3.62071		Q6UW68	Transmembrane protein 205
Q9BWM7	5.72973	5.56708	5.69639	6.07814	6.06924	5.81287	0.0448462	0.0777918	0.32235	3.75199		Q9BWM7	Sideroflexin-3
O14683	4.14197	4.02286	3.54021	4.34645	4.12329	4.20068	0.215798	0.271565	0.321793	1.00984		O14683	Tumor protein p53-inducible protein 11
Q8WZA0	4.53651	4.63535	4.66431	5.11834	4.82402	4.85786	0.058261	0.0954619	0.32135	4.79566		Q8WZA0	Protein LZIC
O14979	5.80718	6.00917	5.7993	6.17839	6.26226	6.13764	0.0250011	0.051206	0.32088	2.6974		O14979	Heterogeneous nuclear ribonucleoprotein D-like
P11279	7.12369	7.05325	7.05921	7.41139	7.43372	7.35324	0.000633591	0.00475194	0.320733	8.2109		P11279	Lysosome-associated membrane glycoprotein 1
P51858	8.29053	8.20367	8.19558	8.55771	8.48722	8.60606	0.0023639	0.0104112	0.320403	6.08673		P51858	Hepatoma-derived growth factor
Q9P003	6.4096	6.30228	6.27901	6.69605	6.5509	6.70454	0.00840178	0.0238684	0.3202	4.59679		Q9P003	Protein cornichon homolog 4
O15260	7.6438	7.62215	7.64801	7.86233	8.01159	7.99719	0.019143	0.041947	0.31905	22.9937		O15260	Surfeit locus protein 4
P15104	6.80496	6.97104	6.6917	7.07791	7.12271	7.22308	0.0394874	0.0706269	0.318667	2.26809		P15104	Glutamine synthetase
P36871	6.62368	6.60392	6.5717	6.91762	6.90234	6.93237	0.000251654	0.00291562	0.317677	12.1076		P36871	Phosphoglucomutase-1
Q96K17	5.45932	5.77919	5.65106	5.83774	6.04562	5.95328	0.055608	0.0923824	0.31569	1.96098		Q96K17	Transcription factor BTF3 homolog 4
Q6P1N0	4.33084	4.60172	3.9205	4.63726	4.63161	4.53082	0.250026	0.308067	0.315543	0.920003		Q6P1N0	Coiled-coil and C2 domain-containing protein 1A
Q96A26	6.69509	6.71492	6.80111	7.12849	7.07223	6.95414	0.0103556	0.0276085	0.31458	5.58111		Q96A26	Protein FAM162A
P04080	7.78748	7.80529	7.9456	8.37134	8.13953	7.96577	0.101127	0.147073	0.312757	3.61116		P04080	Cystatin-B
Q8N5K1	7.2492	7.28188	7.18911	7.57776	7.55175	7.5277	0.00190172	0.00924074	0.31234	6.63776		Q8N5K1	CDGSH iron-sulfur domain-containing protein 2
Q9P0U1	3.70628	3.94895	4.34823	4.59742	4.33812	4.00405	0.287057	0.346007	0.312043	0.962671		Q9P0U1	Mitochondrial import receptor subunit TOM7 homolog
P09960	8.02055	8.00464	7.95416	8.26738	8.30208	8.34356	0.000494799	0.00430479	0.311223	8.97864		P09960	Leukotriene A-4 hydrolase
E9PAV3;Q13765	7.8683	7.80499	7.79192	8.09745	8.16643	8.13306	0.000630372	0.00473923	0.310577	7.60265		E9PAV3	Nascent polypeptide-associated complex subunit alpha, muscle-specific form
P00492	7.92588	7.92006	7.90754	8.20019	8.21901	8.26312	0.00195601	0.00937254	0.309613	33.0369		P00492	Hypoxanthine-guanine phosphoribosyltransferase
P00558	10.7749	10.7487	10.7359	11.1013	11.0059	11.0745	0.00356725	0.0133289	0.3074	15.4349		P00558	Phosphoglycerate kinase 1
P14866	6.18073	6.16315	6.12462	6.54583	6.51717	6.3259	0.0406962	0.072248	0.3068	10.6901		P14866	Heterogeneous nuclear ribonucleoprotein L
P05156	3.78983	3.62575	3.90177	3.99567	3.82914	4.41198	0.212636	0.268279	0.306479	2.20758		P05156	Complement factor I
P13473	6.35388	6.07777	6.17295	6.56532	6.42774	6.53042	0.0439858	0.0768576	0.306293	2.18381		P13473	Lysosome-associated membrane glycoprotein 2
Q96G03	6.36487	6.63118	6.66457	6.8992	6.81302	6.86707	0.0753674	0.116368	0.306223	1.86444		Q96G03	Phosphoglucomutase-2
Q9Y608	7.02438	7.25812	7.00887	7.48433	7.41818	7.30722	0.0414111	0.0732658	0.30612	2.19217		Q9Y608	Leucine-rich repeat flightless-interacting protein 2
Q9BUH6	5.09535	5.39229	5.25381	5.54803	5.57789	5.53213	0.0672893	0.106436	0.305533	2.05633		Q9BUH6	Protein PAXX
O95834	6.17924	6.21511	6.05546	6.42673	6.52891	6.40965	0.00882691	0.0247431	0.30516	3.64319		O95834	Echinoderm microtubule-associated protein-like 2
Q9NUQ7	3.98583	3.58771	3.94311	4.1828	4.02052	4.22846	0.121135	0.16912	0.305044	1.39565		Q9NUQ7	Ufm1-specific protease 2
Q9Y6C9	6.51523	6.4836	6.51749	6.80181	6.78739	6.84087	0.000211465	0.0026691	0.304583	16.0749		Q9Y6C9	Mitochondrial carrier homolog 2
P16070	7.67495	7.82302	7.6108	8.01417	7.97534	8.03101	0.0332285	0.0623648	0.303917	2.79232		P16070	CD44 antigen
Q969Z3	5.07198	5.02462	5.11941	5.04845	6.21064	4.86802	0.545574	0.595705	0.303698	6.40807		Q969Z3	Mitochondrial amidoxime reducing component 2
Q8TEA8	5.81655	5.63626	5.51096	6.10565	5.83052	5.93863	0.0644816	0.102939	0.303677	1.97684		Q8TEA8	D-aminoacyl-tRNA deacylase 1
P05166	4.63395	4.45287	4.41764	4.69382	4.58074	5.14031	0.210452	0.2661	0.30347	2.61474		P05166	Propionyl-CoA carboxylase beta chain, mitochondrial
P30626	6.83952	6.88961	6.98321	7.25736	7.17562	7.18825	0.00656536	0.0199271	0.302963	4.1539		P30626	Sorcin
P24534	9.21979	9.33433	9.14031	9.60712	9.51365	9.48209	0.015051	0.0352677	0.30281	3.10458		P24534	Elongation factor 1-beta
P48739	5.87823	6.02349	5.72369	6.13243	6.25064	6.14858	0.056505	0.0935224	0.30208	2.01489		P48739	Phosphatidylinositol transfer protein beta isoform
P17096	7.71729	7.86367	7.86305	8.25156	8.10575	7.99252	0.0352197	0.0650162	0.30194	3.58028		P17096	High mobility group protein HMG-I/HMG-Y
Q9UJ70	4.17895	4.08616	3.59674	4.13269	4.28208	4.35184	0.231328	0.288463	0.301589	0.964119		Q9UJ70	N-acetyl-D-glucosamine kinase
Q13136	4.06215	4.35562	3.54586	4.29107	4.30067	4.26978	0.333404	0.391848	0.299297	0.730068		Q13136	Liprin-alpha-1
P60174	11.5671	11.4968	11.4965	11.8171	11.8045	11.8359	0.00251076	0.0108277	0.299027	7.34645		P60174	Triosephosphate isomerase
Q96HS1	6.79866	6.79284	6.69072	7.19382	6.99939	6.98482	0.0291355	0.0570762	0.298603	4.91861		Q96HS1	Serine/threonine-protein phosphatase PGAM5, mitochondrial
Q16836	6.96728	6.83205	7.05996	7.32099	7.18924	7.2447	0.0264809	0.0532533	0.298547	2.60478		Q16836	Hydroxyacyl-coenzyme A dehydrogenase, mitochondrial
Q86UY8	4.78049	4.8049	4.858	5.20695	5.07732	5.0542	0.0122128	0.0304828	0.298359	7.52892		Q86UY8	5'-nucleotidase domain-containing protein 3
Q12905	8.70277	8.60207	8.67088	8.98066	8.94438	8.94004	0.00400487	0.0144092	0.296453	5.76022		Q12905	Interleukin enhancer-binding factor 2
P04181	8.24834	8.20836	8.16458	8.54458	8.53033	8.43134	0.00373179	0.013756	0.29499	7.04128		P04181	Ornithine aminotransferase, mitochondrial
Q8N201	4.33817	4.13186	4.74241	4.78551	4.67549	4.63628	0.237887	0.295811	0.294946	0.949673		Q8N201	Integrator complex subunit 1
P68036	7.94783	7.74372	7.6816	8.06123	8.11878	8.07726	0.061298	0.099211	0.294707	2.11589		P68036	Ubiquitin-conjugating enzyme E2 L3
P26006	6.62183	6.68527	6.60047	6.94344	6.88855	6.95331	0.0010632	0.00652763	0.292577	6.63352		P26006	Integrin alpha-3
O75340	7.29042	7.26281	7.29594	7.59231	7.61166	7.52253	0.0039391	0.0143441	0.292443	16.4757		O75340	Programmed cell death protein 6
P25398	8.94527	9.04629	8.51993	9.02559	9.126	9.23718	0.203862	0.25921	0.292427	1.04686		P25398	40S ribosomal protein S12
Q15942	6.11914	6.16535	5.88912	6.41255	6.29762	6.34047	0.0606354	0.0983652	0.292343	1.97587		Q15942	Zyxin
Q13505	5.80688	5.76393	5.59652	5.91153	5.93088	6.20065	0.0692849	0.109037	0.29191	2.62634		Q13505	Metaxin-1
P61088	8.66649	8.74516	8.70864	8.98684	8.93842	9.06664	0.00512825	0.0169319	0.290537	7.37992		P61088	Ubiquitin-conjugating enzyme E2 N
Q9NX24	3.97547	4.01516	4.14011	4.21012	4.52604	4.26448	0.0777913	0.119104	0.289968	3.37487		Q9NX24	H/ACA ribonucleoprotein complex subunit 2
Q86VP6	7.79199	7.90163	7.82533	8.10983	8.11007	8.16878	0.00334054	0.0127739	0.28991	5.15806		Q86VP6	Cullin-associated NEDD8-dissociated protein 1
O95487	4.19301	4.24142	4.26818	4.24549	4.46235	4.8622	0.249467	0.3075	0.289142	7.58881		O95487	Protein transport protein Sec24B
Q9BV81	4.8515	4.83727	4.81041	5.73842	4.66211	4.96292	0.463765	0.518728	0.288089	13.8078		Q9BV81	ER membrane protein complex subunit 6
P35613	9.31725	9.24042	9.23827	9.61198	9.55848	9.48719	0.00411699	0.0146261	0.287237	6.38427		P35613	Basigin
Q86VR2	4.36391	4.55276	4.90893	5.31891	4.76051	4.60763	0.350375	0.408376	0.28715	1.03755		Q86VR2	Reticulophagy regulator 3
Q14728	5.09678	5.11893	4.93784	5.30479	5.31888	5.38932	0.0227505	0.0475994	0.28648	2.90015		Q14728	Major facilitator superfamily domain-containing protein 10
Q96T51	3.90573	4.50316	4.67848	4.6118	4.73364	4.60065	0.345202	0.403407	0.286241	0.706534		Q96T51	RUN and FYVE domain-containing protein 1
P62258	9.35918	9.33295	9.28553	9.70495	9.7236	9.40742	0.102059	0.148151	0.286103	7.66425		P62258	14-3-3 protein epsilon
P04040	6.35804	6.31493	6.25342	6.51704	6.58433	6.68269	0.0113683	0.0292206	0.28589	5.43734		P04040	Catalase
Q8N257	6.7071	6.70979	7.0967	7.33578	7.26323	6.76907	0.271422	0.330051	0.28483	1.27064		Q8N257	Histone H2B type 3-B
P35573	4.85318	5.10356	5.15287	5.36524	5.2218	5.37452	0.0723647	0.112967	0.283983	1.76723		P35573	Glycogen debranching enzyme
Q99808	5.26869	5.42384	5.3388	5.54692	5.64161	5.69467	0.0103807	0.0276085	0.283957	3.65478		Q99808	Equilibrative nucleoside transporter 1
P60660	8.44798	8.64032	8.68536	8.87961	8.85628	8.88799	0.0578311	0.0950313	0.283407	2.24788		P60660	Myosin light polypeptide 6
P51884	5.54345	5.29631	5.37955	5.61777	5.63816	5.81185	0.0424865	0.0746394	0.282823	2.24917		P51884	Lumican
Q8N6T3	4.35168	4.11097	4.14002	4.45211	4.51693	4.48126	0.0577426	0.0950137	0.282542	2.15036		Q8N6T3	ADP-ribosylation factor GTPase-activating protein 1
P08865	10.0256	10.0175	10.0348	10.3152	10.3105	10.2987	2.27287e-06	0.000588106	0.282153	32.5752		P08865	40S ribosomal protein SA
Q9HC38	7.85127	7.84211	7.74709	8.07827	8.06624	8.14141	0.00338904	0.0128643	0.281817	4.88534		Q9HC38	Glyoxalase domain-containing protein 4
O95777	6.23827	6.09319	6.40934	6.56327	6.67071	6.35016	0.0989104	0.144526	0.281113	1.77635		O95777	U6 snRNA-associated Sm-like protein LSm8
Q9BZH6	4.49894	4.0228	4.90544	4.5786	4.52298	5.16795	0.442284	0.498291	0.280782	0.635574		Q9BZH6	WD repeat-containing protein 11
Q00059	5.98605	6.02438	5.68733	6.09115	6.17719	6.27138	0.10167	0.147654	0.280653	1.52092		Q00059	Transcription factor A, mitochondrial
P55072	8.73284	8.74133	8.71296	8.97392	9.0025	9.05232	0.0030034	0.0119712	0.280537	19.2662		P55072	Transitional endoplasmic reticulum ATPase
P08962	6.10379	6.17239	6.01403	6.55412	6.35801	6.21885	0.0843239	0.127347	0.280257	3.529		P08962	CD63 antigen
P12081	7.26417	7.27141	7.24765	7.52525	7.54998	7.54693	1.28793e-05	0.000872961	0.279643	22.9624		P12081	Histidine--tRNA ligase, cytoplasmic
P83436	4.78428	4.50352	4.2496	4.74407	4.76192	4.86793	0.207788	0.263878	0.278838	1.04257		P83436	Conserved oligomeric Golgi complex subunit 7
Q6YHK3	4.30249	4.49498	4.67322	4.86411	4.74646	4.69228	0.105496	0.152003	0.277387	1.49607		Q6YHK3	CD109 antigen
P98194	4.54656	4.28359	4.66551	4.80632	4.96925	4.55192	0.170081	0.223677	0.277277	1.41878		P98194	Calcium-transporting ATPase type 2C member 1
Q9P0L0	7.14382	7.16296	7.10082	7.39786	7.46911	7.37182	0.00255894	0.0109353	0.277063	8.70603		Q9P0L0	Vesicle-associated membrane protein-associated protein A
Q9ULK4	4.31746	4.06055	3.78038	4.29717	4.41617	4.27111	0.212131	0.267751	0.275354	1.02505		Q9ULK4	Mediator of RNA polymerase II transcription subunit 23
Q15424	5.55093	5.58287	5.81891	5.95527	5.85412	5.96915	0.0658395	0.104729	0.275277	1.88067		Q15424	Scaffold attachment factor B1
P17655	7.19237	7.3166	7.07444	7.40025	7.48777	7.51937	0.0400351	0.0712781	0.27466	2.26816		P17655	Calpain-2 catalytic subunit
P31946	8.94714	9.04402	8.71328	9.10143	9.23587	9.19098	0.0922824	0.137099	0.274613	1.61507		P31946	14-3-3 protein beta/alpha
Q9NR28	5.97952	6.20713	6.03939	6.45828	6.49223	6.09909	0.148341	0.200872	0.27452	2.32667		Q9NR28	Diablo homolog, mitochondrial
O15347	7.96229	7.99827	7.8329	8.19823	8.14285	8.27538	0.0141651	0.0337033	0.274333	3.15431		O15347	High mobility group protein B3
P49247	6.87526	6.72518	6.76836	7.12575	7.09236	6.96989	0.0138418	0.033137	0.273067	3.53431		P49247	Ribose-5-phosphate isomerase
P63208	7.84012	7.96259	7.8299	8.20757	8.28901	7.95432	0.0978688	0.143533	0.272763	3.69421		P63208	S-phase kinase-associated protein 1
Q92974	3.70871	3.77552	3.54937	4.05077	3.93625	3.86392	0.0364075	0.0664581	0.272447	2.3449		Q92974	Rho guanine nucleotide exchange factor 2
Q9NYB9	4.07635	3.92669	4.43953	4.35166	4.52081	4.38321	0.210257	0.2661	0.271036	1.02772		Q9NYB9	Abl interactor 2
P26368	7.66637	7.52271	7.4598	7.81041	7.91585	7.73319	0.0297011	0.0577848	0.27019	2.55178		P26368	Splicing factor U2AF 65 kDa subunit
O43707	9.35397	9.49091	9.40676	9.8724	9.68594	9.50387	0.112984	0.159534	0.27019	3.91206		O43707	Alpha-actinin-4
Q9H2H9	5.32703	5.08243	5.21857	5.50424	5.41718	5.51596	0.0456145	0.0789482	0.269783	2.20122		Q9H2H9	Sodium-coupled neutral amino acid transporter 1
Q92979	6.17226	5.93578	6.10506	6.49155	6.30584	6.22425	0.0643985	0.102912	0.269513	2.21172		Q92979	Ribosomal RNA small subunit methyltransferase NEP1
Q9NY33	6.80324	6.78687	6.80115	7.12711	7.00907	7.0577	0.014405	0.0341172	0.26754	30.029		Q9NY33	Dipeptidyl peptidase 3
Q8NF37	5.54354	5.6078	5.19754	5.69278	5.75209	5.70445	0.168888	0.222296	0.266813	1.20913		Q8NF37	Lysophosphatidylcholine acyltransferase 1
Q9NW13	3.99655	3.63308	3.97954	4.11368	4.03833	4.25708	0.139685	0.190588	0.266641	1.29995		Q9NW13	RNA-binding protein 28
Q16698	6.96398	6.93843	6.97047	7.2178	7.17956	7.27355	0.00543936	0.0175199	0.26601	15.7044		Q16698	2,4-dienoyl-CoA reductase [(3E)-enoyl-CoA-producing], mitochondrial
Q5TFE4	5.69261	5.84111	5.91596	6.13825	6.00311	6.10452	0.0350292	0.0648186	0.2654	2.33461		Q5TFE4	5'-nucleotidase domain-containing protein 1
Q00796	8.64374	8.75473	8.69243	8.94259	8.95216	8.98984	0.00636165	0.0194994	0.264563	4.75543		Q00796	Sorbitol dehydrogenase
P20290	7.19269	6.99884	7.0924	7.39489	7.35149	7.32972	0.0313914	0.0602555	0.264057	2.72379		P20290	Transcription factor BTF3
P24752	7.92749	7.95831	7.89374	8.23921	8.1696	8.16115	0.00143781	0.00764348	0.263473	8.15806		P24752	Acetyl-CoA acetyltransferase, mitochondrial
Q9HD45	5.72648	5.83183	5.52402	6.04256	5.74068	6.08935	0.139211	0.190167	0.26342	1.68387		Q9HD45	Transmembrane 9 superfamily member 3
Q92820	6.23385	6.56669	6.39636	6.66519	6.55678	6.76388	0.0936532	0.138605	0.262983	1.58009		Q92820	Gamma-glutamyl hydrolase
Q8WUF5	4.52655	4.57975	4.2794	4.64731	4.66697	4.86018	0.0897646	0.133807	0.262919	1.64045		Q8WUF5	RelA-associated inhibitor
Q9BWS9	3.95784	3.56018	3.94175	4.42299	3.7946	4.02814	0.315064	0.373958	0.261987	1.16393		Q9BWS9	Chitinase domain-containing protein 1
Q9Y277	8.54234	8.55475	8.56252	8.76057	8.82303	8.8619	0.0101932	0.0273552	0.261963	25.7369		Q9Y277	Voltage-dependent anion-selective channel protein 3
P30041	10.6261	10.5794	10.5688	10.8746	10.8568	10.8284	0.000422997	0.00390894	0.26185	8.59129		P30041	Peroxiredoxin-6
Q9Y3Z3	4.57106	4.67082	4.33166	4.71147	4.80223	4.84499	0.107263	0.153622	0.261717	1.50148		Q9Y3Z3	Deoxynucleoside triphosphate triphosphohydrolase SAMHD1
Q96KP4	7.692	7.67527	7.62587	7.89749	7.93738	7.93952	0.000769228	0.00550335	0.260417	7.57384		Q96KP4	Cytosolic non-specific dipeptidase
P07919	5.99568	5.99117	5.99209	6.32954	6.29997	6.12993	0.0526119	0.0880259	0.260167	109.172		P07919	Cytochrome b-c1 complex subunit 6, mitochondrial
P47755	6.55089	6.5397	6.53012	6.86071	6.69478	6.84464	0.0374663	0.0681504	0.259807	24.9925		P47755	F-actin-capping protein subunit alpha-2
O43583	5.0652	4.83607	4.97941	5.05694	5.11765	5.48531	0.182782	0.237763	0.25974	2.24372		O43583	Density-regulated protein
P14324	8.47714	8.34821	8.35391	8.633	8.65144	8.67259	0.0194354	0.0424213	0.259257	3.55887		P14324	Farnesyl pyrophosphate synthase
P13073	8.74381	8.77005	8.72066	8.99344	9.022	8.98927	0.000232531	0.0028421	0.25673	10.3893		P13073	Cytochrome c oxidase subunit 4 isoform 1, mitochondrial
O60506	9.5772	9.65044	9.50908	9.81344	9.84591	9.84706	0.0186875	0.0411626	0.256563	3.62913		O60506	Heterogeneous nuclear ribonucleoprotein Q
P49903	5.53159	5.51652	5.70235	5.79845	5.7704	5.9504	0.0351754	0.0650117	0.256263	2.48283		P49903	Selenide, water dikinase 1
P50453	6.96558	6.92029	6.79495	7.19725	7.08005	7.16856	0.0186787	0.0411626	0.255013	2.88512		P50453	Serpin B9
P46926	6.93799	6.80087	6.881	7.1177	7.09268	7.17451	0.0092594	0.0256827	0.25501	3.70199		P46926	Glucosamine-6-phosphate isomerase 1
Q96A33	6.17274	6.16368	6.22523	6.35704	6.41615	6.55347	0.0376048	0.0683624	0.255003	7.67372		Q96A33	PAT complex subunit CCDC47
Q15629	5.76398	5.793	5.58531	5.73554	6.08528	6.08581	0.148555	0.200986	0.25478	2.26527		Q15629	Translocating chain-associated membrane protein 1
Q13617	5.8132	5.68772	5.52351	5.85987	6.09258	5.83118	0.0982568	0.143841	0.253067	1.74197		Q13617	Cullin-2
Q13618	6.05263	6.05675	5.99184	6.2421	6.30447	6.3116	0.00117177	0.00682584	0.252317	6.94229		Q13618	Cullin-3
P62841	8.79664	8.71545	8.76915	9.14289	8.94231	8.95007	0.0486241	0.0825357	0.251343	6.08667		P62841	40S ribosomal protein S15
Q8TDQ7	4.88602	4.81444	5.25544	5.33478	5.02247	5.35232	0.225378	0.282063	0.251223	1.06149		Q8TDQ7	Glucosamine-6-phosphate isomerase 2
Q14919	6.41011	6.37164	6.60826	6.60661	6.79629	6.73958	0.0571392	0.0943207	0.250823	1.97541		Q14919	Dr1-associated corepressor
P20073	6.96723	6.9056	6.97073	7.21106	7.17062	7.21372	0.00116836	0.00682584	0.250613	6.84095		P20073	Annexin A7
P27797	9.9296	9.89073	9.75758	10.1618	10.1828	9.98435	0.0392494	0.0702823	0.250357	2.77516		P27797	Calreticulin
Q9ULA0	6.43615	6.52923	6.35547	6.75382	6.6487	6.66676	0.0192704	0.0421371	0.249477	2.86907		Q9ULA0	Aspartyl aminopeptidase
P28070	7.42105	7.26846	7.24527	7.56883	7.6066	7.50526	0.027422	0.0546759	0.248637	2.60356		P28070	Proteasome subunit beta type-4
Q9UL46	6.69773	6.6345	6.782	6.99051	6.9914	6.87794	0.0124506	0.0309002	0.24854	3.35866		Q9UL46	Proteasome activator complex subunit 2
P23588	7.28247	7.45302	7.37024	7.71922	7.52097	7.6042	0.032354	0.0614429	0.24622	2.88695		P23588	Eukaryotic translation initiation factor 4B
P67809	8.46706	8.64641	8.33949	8.68996	8.70163	8.79987	0.094933	0.140165	0.246167	1.59655		P67809	Y-box-binding protein 1
O94966	4.07415	4.28357	3.64939	4.12692	4.20732	4.4108	0.32177	0.380607	0.245977	0.761242		O94966	Ubiquitin carboxyl-terminal hydrolase 19
Q53FV1;Q8N138;Q9P0S3	3.90574	3.5924	3.79021	4.34729	3.8385	3.84049	0.289016	0.347963	0.245977	1.55229		Q53FV1	ORM1-like protein 2
Q96SQ9	4.31441	4.6511	4.29129	4.70688	4.51296	4.77466	0.164393	0.21758	0.2459	1.22099		Q96SQ9	Cytochrome P450 2S1
Q53GG5	4.48181	4.06542	4.44377	4.37449	4.51089	4.84317	0.270672	0.329583	0.245851	1.06795		Q53GG5	PDZ and LIM domain protein 3
P07311	6.00214	6.00555	6.15019	6.39473	6.35996	6.14049	0.0703754	0.110417	0.245767	2.90815		P07311	Acylphosphatase-1
P09429	9.19754	9.14766	9.01186	9.32404	9.37921	9.38924	0.0352739	0.0650774	0.245143	2.55102		P09429	High mobility group protein B1
Q9NUQ3	4.0098	4.04355	3.94642	4.24979	4.02451	4.46055	0.186175	0.240987	0.245026	4.9688		Q9NUQ3	Gamma-taxilin
Q32MZ4	5.36341	5.26471	5.21246	5.51526	5.52228	5.53589	0.0293612	0.0574096	0.244283	3.18671		Q32MZ4	Leucine-rich repeat flightless-interacting protein 1
Q9NPJ3	6.00333	6.12939	6.31737	6.38369	6.35024	6.44883	0.104753	0.151283	0.244223	1.54538		Q9NPJ3	Acyl-coenzyme A thioesterase 13
P48163	6.27939	6.16476	6.2126	6.4436	6.43146	6.51192	0.0053412	0.0173841	0.24341	4.22767		P48163	NADP-dependent malic enzyme
P53634	3.99113	4.3128	4.55578	4.44081	4.35805	4.78739	0.315457	0.374178	0.24218	0.855041		P53634	Dipeptidyl peptidase 1
Q9H583	3.6124	3.83527	3.73154	3.99114	3.88922	4.0241	0.0427156	0.0749757	0.241749	2.16769		Q9H583	HEAT repeat-containing protein 1
P50502	8.86232	8.85871	8.80382	9.07237	9.10011	9.0774	0.00192846	0.00929993	0.241677	7.3721		P50502	Hsc70-interacting protein
Q9P253	4.74004	3.8888	4.32985	4.55322	4.5809	4.54761	0.430218	0.488062	0.241017	0.56615		Q9P253	Vacuolar protein sorting-associated protein 18 homolog
Q92734	7.85241	7.89542	7.82667	8.08876	8.09247	8.11631	0.00246548	0.0107368	0.241013	6.9387		Q92734	Protein TFG
Q96GC9	5.139	5.43752	5.29236	5.64554	5.35108	5.593	0.127389	0.176581	0.240247	1.60939		Q96GC9	Vacuole membrane protein 1
P30825	6.66927	6.67289	6.44531	6.91543	6.82473	6.76803	0.0650634	0.103707	0.24024	1.84288		P30825	High affinity cationic amino acid transporter 1
Q8NC51	8.02925	8.0366	7.78777	8.22631	8.20247	8.14454	0.088836	0.132741	0.2399	1.69435		Q8NC51	Plasminogen activator inhibitor 1 RNA-binding protein
P50579	5.04633	4.93474	4.59062	5.15457	5.01827	5.11563	0.218031	0.273862	0.238927	1.00585		P50579	Methionine aminopeptidase 2
O15382	5.27697	5.41123	5.59795	5.63693	5.6559	5.70409	0.120046	0.167978	0.236923	1.46972		O15382	Branched-chain-amino-acid aminotransferase, mitochondrial
P36542	8.11648	8.14457	8.17091	8.40655	8.37307	8.36246	0.000378967	0.00371372	0.236707	8.69616		P36542	ATP synthase subunit gamma, mitochondrial
P00918	7.08356	7.27358	7.16988	7.36	7.46198	7.41414	0.0310386	0.0598601	0.236367	2.48435		P00918	Carbonic anhydrase 2
Q06830	11.6998	11.6389	11.5425	11.8476	11.8768	11.8619	0.0323463	0.0614429	0.23503	2.96323		Q06830	Peroxiredoxin-1
P18887	4.04581	4.50621	4.22205	4.2642	4.60655	4.60816	0.255063	0.313404	0.234946	1.0114		P18887	DNA repair protein XRCC1
P60866	8.44053	8.44359	8.27534	8.63607	8.54371	8.68381	0.0311267	0.0599555	0.23471	2.43809		P60866	40S ribosomal protein S20
Q14165	6.60558	6.6799	6.61582	6.84352	6.91049	6.85045	0.00179976	0.00888037	0.234387	5.81902		Q14165	Malectin
Q9BX68	5.30906	4.95773	5.61323	5.49346	5.58823	5.49382	0.345123	0.403407	0.23183	0.706728		Q9BX68	Histidine triad nucleotide-binding protein 2, mitochondrial
P62269	10.3495	10.3517	10.2797	10.591	10.5168	10.5671	0.00203547	0.00963433	0.231367	5.64854		P62269	40S ribosomal protein S18
Q8WX92	4.1418	4.33883	4.69611	4.61764	4.62863	4.61758	0.293463	0.352223	0.22904	0.81512		Q8WX92	Negative elongation factor B
P27348	9.31268	9.24952	9.13089	9.3311	9.41674	9.63067	0.107686	0.153991	0.228473	2.47548		P27348	14-3-3 protein theta
P08708	8.4631	8.37543	8.2373	8.58157	8.63789	8.53964	0.0571727	0.0943259	0.227757	2.00075		P08708	40S ribosomal protein S17
Q6UXV4	3.80451	4.53004	4.22747	4.35456	4.70505	4.18552	0.435183	0.492795	0.227703	0.624827		Q6UXV4	MICOS complex subunit MIC27
Q6P587	4.63059	4.7912	4.80836	5.0138	5.09558	4.80369	0.104339	0.150826	0.22764	2.32147		Q6P587	Acylpyruvase FAHD1, mitochondrial
P62241	9.6652	9.67821	9.45618	9.83208	9.80568	9.84277	0.0842176	0.127248	0.22698	1.82162		P62241	40S ribosomal protein S8
Q9HAU4	3.56621	3.72351	3.85516	3.94423	4.04855	3.83239	0.100766	0.146684	0.226763	1.56751		Q9HAU4	E3 ubiquitin-protein ligase SMURF2
Q96T60	4.23918	4.19445	4.25151	4.27833	4.28989	4.79579	0.31549	0.374178	0.22629	7.53654		Q96T60	Bifunctional polynucleotide phosphatase/kinase
Q9Y605	3.30598	3.67724	3.84338	3.88439	3.73069	3.88658	0.290264	0.349195	0.225022	0.817823		Q9Y605	MORF4 family-associated protein 1
Q13011	6.85235	6.90335	7.04682	7.29411	7.15052	7.03149	0.0831798	0.126048	0.224533	2.22679		Q13011	Delta(3,5)-Delta(2,4)-dienoyl-CoA isomerase, mitochondrial
Q96JH7	3.82162	3.60844	3.8647	4.06795	3.91272	3.98623	0.0864111	0.129805	0.224045	1.63278		Q96JH7	Deubiquitinating protein VCPIP1
Q9UBM7	6.86249	6.85945	6.91106	7.11077	7.11445	7.07503	0.000648723	0.00480736	0.222417	7.68029		Q9UBM7	7-dehydrocholesterol reductase
Q9H857	3.4781	3.7984	3.56141	3.74154	3.70557	4.05781	0.207576	0.263717	0.222333	1.3379		Q9H857	5'-nucleotidase domain-containing protein 2
P00395	6.23964	6.2713	6.56937	6.42735	6.67326	6.64141	0.172225	0.226114	0.22057	1.21245		P00395	Cytochrome c oxidase subunit 1
Q04837	7.34311	7.489	7.49209	7.74647	7.6243	7.61414	0.028452	0.0561807	0.220237	2.58689		Q04837	Single-stranded DNA-binding protein, mitochondrial
P09012	7.78921	7.75422	7.87141	8.06986	8.02712	7.97525	0.00886359	0.0247431	0.21913	3.64251		P09012	U1 small nuclear ribonucleoprotein A
P61758	7.16844	7.2593	7.16904	7.28595	7.50208	7.4651	0.0639854	0.102357	0.218783	4.18438		P61758	Prefoldin subunit 3
P27824	8.49425	8.54636	8.37236	8.64559	8.71813	8.70428	0.0359048	0.0659392	0.218343	2.44501		P27824	Calnexin
Q08379	4.39008	4.6715	4.61827	4.59188	4.8174	4.92466	0.17161	0.225497	0.218029	1.45839		Q08379	Golgin subfamily A member 2
Q66PJ3	4.20881	4.38404	4.16365	4.51882	4.5775	4.31424	0.106868	0.153198	0.218019	1.87275		Q66PJ3	ADP-ribosylation factor-like protein 6-interacting protein 4
P48637	7.34138	7.34911	7.37972	7.62039	7.50208	7.60085	0.019296	0.0421633	0.217703	10.737		P48637	Glutathione synthetase
P54725	6.18829	6.17266	6.08072	6.27047	6.40336	6.42041	0.024132	0.0497873	0.217523	3.74257		P54725	UV excision repair protein RAD23 homolog A
Q92598	8.07055	8.1148	7.95752	8.225	8.32637	8.24401	0.0233705	0.0485667	0.217503	2.68166		Q92598	Heat shock protein 105 kDa
Q16543	8.75336	8.7602	8.64829	8.95565	8.96383	8.89427	0.0113508	0.0291998	0.2173	3.46405		Q16543	Hsp90 co-chaperone Cdc37
O43852	7.17136	7.32024	7.20814	7.51762	7.41643	7.4156	0.0207532	0.0443488	0.216637	2.79349		O43852	Calumenin
O15258	6.37733	6.32027	6.33702	6.47928	6.65558	6.54184	0.0425	0.0746394	0.214027	7.29733		O15258	Protein RER1
Q9UHY7	7.53896	7.51542	7.47971	7.71776	7.75255	7.70417	0.000791863	0.00555908	0.213463	7.15538		Q9UHY7	Enolase-phosphatase E1
Q14019	7.66893	7.67014	7.66779	7.84813	7.90141	7.89728	0.0063093	0.0193964	0.21332	181.522		Q14019	Coactosin-like protein
P60891	5.78013	5.56981	5.33043	5.85199	5.80771	5.65709	0.240269	0.297581	0.21214	0.942817		P60891	Ribose-phosphate pyrophosphokinase 1
P37837	9.64205	9.547	9.63916	9.86019	9.78018	9.82086	0.00702258	0.0209061	0.211007	3.90304		P37837	Transaldolase
Q96EK6	5.58411	5.75511	5.55272	5.82092	5.74649	5.95591	0.0746715	0.115638	0.21046	1.93215		Q96EK6	Glucosamine 6-phosphate N-acetyltransferase
Q15904	4.42944	4.59546	4.66375	4.90466	4.83826	4.57637	0.168651	0.222078	0.210213	1.74445		Q15904	V-type proton ATPase subunit S1
O43920	5.91389	5.84484	5.87083	6.00827	6.11755	6.13416	0.0181471	0.0402476	0.21014	6.02554		O43920	NADH dehydrogenase [ubiquinone] iron-sulfur protein 5
Q92620	3.77635	3.63828	3.8624	3.98182	3.97429	3.95105	0.081707	0.124059	0.210044	1.85778		Q92620	Pre-mRNA-splicing factor ATP-dependent RNA helicase PRP16
P53396	7.79453	7.79437	7.80391	8.03695	8.00864	7.97731	0.00538961	0.0174684	0.21003	38.4507		P53396	ATP-citrate synthase
Q9H074	6.50888	6.50889	6.32767	6.62558	6.64901	6.70025	0.0600652	0.0976956	0.2098	2.00527		Q9H074	Polyadenylate-binding protein-interacting protein 1
Q96I25	4.62232	4.80424	4.27675	4.6833	4.82869	4.8194	0.307247	0.366501	0.209363	0.781371		Q96I25	Splicing factor 45
P28072	8.43376	8.259	8.39113	8.60277	8.54171	8.56717	0.0460931	0.0794224	0.209253	2.29647		P28072	Proteasome subunit beta type-6
P48509	6.02846	5.93272	6.15253	6.02949	6.30599	6.40483	0.199409	0.255068	0.208867	1.89519		P48509	CD151 antigen
P28066	7.77448	7.76344	7.80327	7.91818	8.03176	8.01252	0.0189553	0.0416239	0.20709	10.0707		P28066	Proteasome subunit alpha type-5
P16083	5.02319	5.20967	5.16065	5.50103	5.15868	5.35244	0.163043	0.216438	0.206212	2.13307		P16083	Ribosyldihydronicotinamide dehydrogenase [quinone]
Q9H2J4	4.81745	5.0428	5.03459	5.18494	4.99473	5.33256	0.173603	0.227346	0.205797	1.61028		Q9H2J4	Phosducin-like protein 3
P46783	9.72294	9.70356	9.70659	9.92999	9.90111	9.9159	7.58472e-05	0.00174429	0.204637	19.6294		P46783	40S ribosomal protein S10
P08397	5.58187	5.4866	5.64054	5.70324	5.75935	5.85538	0.0324241	0.0615007	0.202987	2.61272		P08397	Porphobilinogen deaminase
Q8IX12	4.29735	4.36933	4.54761	4.56893	4.58346	4.6703	0.0963501	0.141853	0.2028	1.57407		Q8IX12	Cell division cycle and apoptosis regulator protein 1
Q13404	8.52713	8.55107	8.43047	8.7624	8.64604	8.70659	0.0157126	0.0363273	0.20212	3.16556		Q13404	Ubiquitin-conjugating enzyme E2 variant 1
P25705	10.7703	10.7343	10.7749	11.0033	10.9764	10.9051	0.0104736	0.0277446	0.201797	9.07861		P25705	ATP synthase subunit alpha, mitochondrial
Q00535	4.60787	4.13499	4.24082	4.42534	4.65367	4.50926	0.296931	0.355757	0.201531	0.812057		Q00535	Cyclin-dependent-like kinase 5
O95168	6.97949	6.71368	6.91383	7.3161	6.93842	6.95541	0.25381	0.312111	0.200977	1.45152		O95168	NADH dehydrogenase [ubiquinone] 1 beta subcomplex subunit 4
Q9BZJ0	4.13088	4.18603	4.05447	4.00144	4.38498	4.5871	0.362999	0.420879	0.200711	3.03806		Q9BZJ0	Crooked neck-like protein 1
O95819;Q8N4C8;Q9UKE5	4.50435	4.26104	4.33764	4.36474	4.58063	4.75909	0.223749	0.280137	0.200477	1.61149		O95819	Mitogen-activated protein kinase kinase kinase kinase 4
Q06136	5.25496	4.58647	5.06626	5.02765	5.09033	5.3911	0.441873	0.498191	0.200463	0.58165		Q06136	3-ketodihydrosphingosine reductase
Q13153	4.86692	4.8962	5.01321	5.17333	5.13362	5.07011	0.0259232	0.0526778	0.200245	2.58704		Q13153	Serine/threonine-protein kinase PAK 1
P52907	9.23424	9.34984	9.31503	9.39425	9.47262	9.63287	0.0858824	0.129198	0.20021	3.37597		P52907	F-actin-capping protein subunit alpha-1
Q07157	5.5438	5.51932	5.52004	5.63889	5.94976	5.59398	0.215452	0.271501	0.199823	14.3445		Q07157	Tight junction protein ZO-1
P62263	9.70854	9.70968	9.58201	9.83826	9.86595	9.89471	0.0296476	0.0577515	0.199563	2.71946		P62263	40S ribosomal protein S14
P10588;P10589;P24468	4.04131	3.4913	3.91316	4.0195	3.88829	4.13305	0.360151	0.417732	0.198355	0.689263		P10588	Nuclear receptor subfamily 2 group F member 6
Q7L7X3	3.94189	3.96528	3.98555	4.25545	4.05147	4.17717	0.074212	0.115099	0.197124	9.02227		Q7L7X3	Serine/threonine-protein kinase TAO1
P22234	8.97793	8.96795	8.89388	9.10491	9.13144	9.1923	0.00609906	0.0189772	0.196297	4.27501		P22234	Multifunctional protein ADE2
P84101	4.28161	4.16336	4.00907	4.18276	4.25219	4.60629	0.283916	0.342753	0.195732	1.43219		P84101	Small EDRK-rich factor 2
Q9UKK9	7.52758	7.28115	7.37039	7.66403	7.56822	7.53328	0.0948212	0.140066	0.19547	1.56669		Q9UKK9	ADP-sugar pyrophosphatase
O00193	5.89798	6.04324	6.04007	6.16927	6.17893	6.21906	0.0445883	0.0774861	0.195323	2.35426		O00193	Small acidic protein
P30101	9.99636	9.99893	10.0006	10.273	10.2089	10.0992	0.0613989	0.0992418	0.1951	92.1387		P30101	Protein disulfide-isomerase A3
P49589	6.7714	6.82664	6.82577	6.98872	7.02506	6.99439	0.00183989	0.00899664	0.194787	6.15543		P49589	Cysteine--tRNA ligase, cytoplasmic
Q92485	3.90033	3.98606	3.89283	4.34892	4.20093	3.81124	0.349659	0.407909	0.193956	3.74433		Q92485	Acid sphingomyelinase-like phosphodiesterase 3b
O00459	3.74673	3.86996	3.93366	4.10236	3.98832	4.04077	0.0503918	0.0848057	0.193697	2.03824		O00459	Phosphatidylinositol 3-kinase regulatory subunit beta
Q8IYS2	3.48602	3.8627	3.98613	3.77036	4.29494	3.84789	0.43478	0.492518	0.192779	0.739969		Q8IYS2	Uncharacterized protein KIAA2013
Q8IZ83	5.27837	5.19847	5.18702	5.38505	5.49263	5.36333	0.0209277	0.04466	0.192383	3.86576		Q8IZ83	Aldehyde dehydrogenase family 16 member A1
Q14CX7	5.49515	5.56351	5.48918	5.68899	5.77939	5.65252	0.0183523	0.0405868	0.19102	4.62529		Q14CX7	N-alpha-acetyltransferase 25, NatB auxiliary subunit
P15151	5.4764	5.5845	5.28572	5.55732	5.72219	5.63959	0.148135	0.200681	0.190827	1.26141		P15151	Poliovirus receptor
O76062	3.60765	3.8448	3.85663	4.01521	3.83992	4.0258	0.138187	0.189185	0.190616	1.35711		O76062	Delta(14)-sterol reductase TM7SF2
O75179	4.04324	4.25281	4.30526	4.0494	4.58155	4.54084	0.391902	0.449522	0.19016	1.37161		O75179	Ankyrin repeat domain-containing protein 17
Q96A57	4.83471	4.021	4.46138	4.53342	4.73153	4.62234	0.506898	0.558325	0.190067	0.466633		Q96A57	Transmembrane protein 230
O75223	6.33854	6.36606	6.15903	6.38128	6.46362	6.58599	0.098741	0.144346	0.189087	1.68182		O75223	Gamma-glutamylcyclotransferase
Q7Z4H3	4.54563	4.93739	4.87223	4.96649	5.11252	4.84253	0.271482	0.330051	0.188763	0.899231		Q7Z4H3	5'-deoxynucleotidase HDDC2
P00441	9.49943	9.56186	9.44913	9.67819	9.69651	9.70031	0.0246794	0.0507145	0.188197	3.33247		P00441	Superoxide dismutase [Cu-Zn]
P13798	7.30709	7.40786	7.31367	7.56916	7.4941	7.52779	0.0121752	0.030438	0.187477	3.32546		P13798	Acylamino-acid-releasing enzyme
O15228	4.15754	4.42496	4.31214	4.61708	4.42832	4.41162	0.141003	0.192023	0.18746	1.39632		O15228	Dihydroxyacetone phosphate acyltransferase
P49902	6.09794	6.03445	5.96722	6.16955	6.25518	6.23623	0.0191415	0.041947	0.187117	2.86247		P49902	Cytosolic purine 5'-nucleotidase
Q9NVA2	7.2735	7.13867	7.14405	7.30107	7.4337	7.38273	0.0339466	0.0633438	0.187093	2.45084		Q9NVA2	Septin-11
O43301	4.46457	4.49352	4.31579	4.3744	4.60995	4.85011	0.307084	0.366448	0.186857	1.95948		O43301	Heat shock 70 kDa protein 12A
P78330	6.88992	7.17726	6.95762	7.19997	7.22821	7.15704	0.158013	0.211388	0.186807	1.24359		P78330	Phosphoserine phosphatase
Q969N2	4.36024	4.33035	4.98567	4.58588	4.83377	4.81685	0.482447	0.535381	0.186747	0.50469		Q969N2	GPI transamidase component PIG-T
Q9P035	6.54952	6.51863	6.73405	6.74495	6.79726	6.8202	0.0969927	0.142572	0.186737	1.60311		Q9P035	Very-long-chain (3R)-3-hydroxyacyl-CoA dehydratase 3
O14745	6.98803	7.06546	6.99754	7.23788	7.23613	7.13637	0.0133552	0.0322958	0.18645	4.41537		O14745	Na(+)/H(+) exchange regulatory cofactor NHE-RF1
P23396	10.2245	10.219	10.1202	10.3709	10.3745	10.3763	0.0313773	0.0602555	0.185993	3.16956		P23396	40S ribosomal protein S3
P46782	9.0273	9.05789	8.79149	9.13557	9.15366	9.14299	0.158286	0.211662	0.18518	1.27027		P46782	40S ribosomal protein S5
O95336	6.02825	6.27035	6.1811	6.25962	6.40091	6.37454	0.10319	0.149513	0.185123	1.51202		O95336	6-phosphogluconolactonase
Q8NEW0	5.21915	5.2925	5.22755	5.39114	5.39996	5.50344	0.017521	0.0391106	0.185113	4.61122		Q8NEW0	Zinc transporter 7
O43169	7.64176	7.46774	7.80442	7.88247	7.89592	7.69004	0.200817	0.256283	0.184837	1.09779		O43169	Cytochrome b5 type B
Q9Y333	6.2467	6.19728	6.2045	6.36121	6.39791	6.44373	0.00487908	0.0163779	0.18479	6.92262		Q9Y333	U6 snRNA-associated Sm-like protein LSm2
Q9Y3B8	5.83631	5.94546	5.60901	6.13432	5.80543	6.00415	0.251742	0.309691	0.184373	1.07414		Q9Y3B8	Oligoribonuclease, mitochondrial
O14828	5.8687	5.67585	5.94655	6.19126	5.91995	5.93235	0.198982	0.254884	0.184153	1.3214		O14828	Secretory carrier-associated membrane protein 3
Q15654	4.65822	4.49644	4.2172	4.40578	4.80617	4.70725	0.359503	0.417604	0.182446	0.81777		Q15654	Thyroid receptor-interacting protein 6
Q7L3T8	2.30979	4.18619	2.87274	2.7277	3.41735	3.76976	0.792284	0.820834	0.18203	0.189046		Q7L3T8	Probable proline--tRNA ligase, mitochondrial
P49773	7.84297	7.91322	7.75565	8.05271	7.99542	8.00661	0.043912	0.0767718	0.180967	2.29249		P49773	Histidine triad nucleotide-binding protein 1
P36639	4.66853	5.08925	4.88022	4.95185	4.80485	5.42341	0.46941	0.523722	0.180703	0.859014		P36639	7,8-dihydro-8-oxoguanine triphosphatase
P07686	6.10249	6.15945	6.00987	6.30669	6.20959	6.29751	0.0325765	0.0617145	0.18066	2.393		P07686	Beta-hexosaminidase subunit beta
P06576	10.6359	10.6607	10.7155	10.8925	10.8493	10.8118	0.00549984	0.0176233	0.18049	4.43509		P06576	ATP synthase subunit beta, mitochondrial
O95571	7.08682	7.07486	6.7263	7.17931	7.1405	7.10955	0.264741	0.323503	0.18046	0.881234		O95571	Persulfide dioxygenase ETHE1, mitochondrial
P62701	9.45465	9.45685	9.39785	9.61667	9.59639	9.63594	0.00302203	0.01203	0.179883	5.37821		P62701	40S ribosomal protein S4, X isoform
P49189	6.68775	6.79907	6.61953	6.88949	6.91007	6.84626	0.0617243	0.0996123	0.179823	1.98419		P49189	4-trimethylaminobutyraldehyde dehydrogenase
O75347	7.93758	7.93015	7.85046	8.22451	8.12461	7.90794	0.187397	0.242042	0.179623	3.71914		O75347	Tubulin-specific chaperone A
Q7L5Y9	4.28729	3.86802	4.58823	4.42791	4.39515	4.45872	0.481089	0.534639	0.179414	0.496		Q7L5Y9	E3 ubiquitin-protein transferase MAEA
P62495	7.82031	7.73953	7.7533	7.96873	7.93796	7.94448	0.0109442	0.0284128	0.179343	4.15		P62495	Eukaryotic peptide chain release factor subunit 1
Q15796	4.9115	4.58093	4.32449	4.80982	4.72243	4.82247	0.402481	0.460466	0.179264	0.609153		Q15796	Mothers against decapentaplegic homolog 2
P83876	4.6595	4.68626	4.77501	4.69506	4.94599	5.00976	0.199454	0.255068	0.176681	2.92207		P83876	Thioredoxin-like protein 4A
O15127	4.45797	4.62383	4.38735	4.40101	4.85459	4.74326	0.333533	0.391848	0.17657	1.45451		O15127	Secretory carrier-associated membrane protein 2
Q9NPH2	8.59329	8.61139	8.61667	8.76266	8.76852	8.81518	0.00355857	0.0133125	0.175003	14.2722		Q9NPH2	Inositol-3-phosphate synthase 1
O43251	4.22024	4.83398	4.35389	4.41527	4.87404	4.64367	0.491038	0.543168	0.17496	0.542081		O43251	RNA binding protein fox-1 homolog 2
Q8IXI1	3.78834	4.08716	4.2878	4.09132	4.30335	4.29276	0.359913	0.417732	0.174711	0.695137		Q8IXI1	Mitochondrial Rho GTPase 2
P55786	8.13242	8.08854	8.10637	8.29951	8.26366	8.28617	0.000552243	0.00451241	0.174003	7.88489		P55786	Puromycin-sensitive aminopeptidase
Q16643	4.33279	4.32657	4.62026	4.88771	4.58427	4.3293	0.41851	0.476346	0.173887	1.0363		Q16643	Drebrin
P27695	8.46676	8.36459	8.23025	8.42883	8.51574	8.63648	0.131583	0.181424	0.17315	1.45971		P27695	DNA-(apurinic or apyrimidinic site) endonuclease
P46781	9.97595	9.87162	9.84661	10.1007	10.0975	10.0126	0.0284612	0.0561807	0.172193	2.50996		P46781	40S ribosomal protein S9
Q9NQW7	6.88634	6.84271	6.72446	6.96819	7.01198	6.9891	0.0625617	0.100629	0.17192	2.0526		Q9NQW7	Xaa-Pro aminopeptidase 1
Q9UGP8	4.99674	4.90472	4.70324	5.02361	5.05706	5.03902	0.184759	0.239731	0.171663	1.14356		Q9UGP8	Translocation protein SEC63 homolog
Q7Z4H8	4.02853	4.24433	3.17676	4.15771	3.84829	3.95568	0.657972	0.700859	0.170689	0.302386		Q7Z4H8	Protein O-glucosyltransferase 3
P52758	5.56232	5.89219	6.14893	5.9271	5.97146	6.2166	0.439297	0.495646	0.170573	0.580056		P52758	2-iminobutanoate/2-iminopropanoate deaminase
P46940	8.00097	8.03524	8.07968	8.20436	8.21169	8.20874	0.0168867	0.0382576	0.169633	4.29839		P46940	Ras GTPase-activating-like protein IQGAP1
P10636	5.64493	5.56749	5.69474	5.8554	5.88721	5.66934	0.115288	0.162491	0.168263	2.62407		P10636	Microtubule-associated protein tau
Q9Y5Z4	5.62185	5.5487	5.39772	5.78621	5.61584	5.66976	0.118014	0.165957	0.167847	1.46854		Q9Y5Z4	Heme-binding protein 2
Q8N5L8	3.59485	4.13462	3.56945	3.87253	3.86733	4.05244	0.472021	0.526068	0.164459	0.515188		Q8N5L8	Ribonuclease P protein subunit p25-like protein
Q12965	3.88535	4.05416	4.39914	4.10494	4.27301	4.45271	0.424406	0.481821	0.164003	0.626251		Q12965	Unconventional myosin-Ie
P40121	6.54913	6.60391	6.64267	6.81328	6.81404	6.66024	0.0649853	0.103636	0.16395	3.48844		P40121	Macrophage-capping protein
P52565	9.27511	9.28172	9.27227	9.46422	9.43022	9.42445	0.00410767	0.0146098	0.163263	33.6715		P52565	Rho GDP-dissociation inhibitor 1
O00264	7.18402	7.25975	7.41971	7.50546	7.50274	7.34497	0.140175	0.191064	0.16323	1.35655		O00264	Membrane-associated progesterone receptor component 1
P29401	10.0373	10.0167	10.0387	10.2188	10.2008	10.1619	0.00447249	0.015413	0.162947	13.2332		P29401	Transketolase
Q15070	4.68714	4.95598	5.13863	4.96264	5.19337	5.11418	0.350553	0.408416	0.162813	0.716886		Q15070	Mitochondrial inner membrane protein OXA1L
P35237	7.50979	7.60164	7.64069	7.74238	7.80424	7.68838	0.0358408	0.0658885	0.16096	2.39519		P35237	Serpin B6
Q9UKF6	4.66401	4.53707	4.58917	4.68296	4.74416	4.84467	0.0584749	0.0955731	0.160513	2.51553		Q9UKF6	Cleavage and polyadenylation specificity factor subunit 3
Q7L7V1	3.77407	3.96701	3.79026	4.01839	3.94404	4.05024	0.104503	0.150992	0.160442	1.49908		Q7L7V1	Putative pre-mRNA-splicing factor ATP-dependent RNA helicase DHX32
Q9UNX4	4.33026	4.43247	4.76879	4.74501	4.64732	4.61941	0.350672	0.408416	0.160073	0.697655		Q9UNX4	WD repeat-containing protein 3
P23634	4.51238	4.11629	4.622	4.43506	4.47312	4.82235	0.464226	0.519057	0.159952	0.601242		P23634	Plasma membrane calcium-transporting ATPase 4
Q9NXS2	4.32272	3.99556	4.11319	4.12965	4.12516	4.65594	0.482292	0.535381	0.159761	0.964055		Q9NXS2	Glutaminyl-peptide cyclotransferase-like protein
P30086	9.98958	9.97563	9.93544	10.1437	10.1135	10.1224	0.00284602	0.0116428	0.159637	5.67903		P30086	Phosphatidylethanolamine-binding protein 1
P17987	9.26104	9.24715	9.21056	9.43091	9.39926	9.36624	0.00311748	0.0122374	0.15922	6.10582		P17987	T-complex protein 1 subunit alpha
Q9UKZ1	3.67568	3.78304	3.89122	4.03151	3.96049	3.83546	0.1335	0.183659	0.159173	1.47697		Q9UKZ1	CCR4-NOT transcription complex subunit 11
P29218	6.93529	7.04527	6.86631	7.08946	7.16155	7.07273	0.0731259	0.113755	0.158957	1.76111		P29218	Inositol monophosphatase 1
P14854	6.79645	6.95744	6.54078	6.9005	6.81851	7.05192	0.333374	0.391848	0.158753	0.755554		P14854	Cytochrome c oxidase subunit 6B1
Q9BWD1	6.15747	6.0878	6.01271	6.22883	6.25749	6.24651	0.0581425	0.0953779	0.158283	2.18633		Q9BWD1	Acetyl-CoA acetyltransferase, cytosolic
Q9P0J0	6.82801	6.9113	6.90645	7.09184	6.99298	7.03554	0.0159658	0.0367485	0.1582	3.38393		Q9P0J0	NADH dehydrogenase [ubiquinone] 1 alpha subcomplex subunit 13
O75608	6.74264	6.82314	6.31758	6.66346	6.7223	6.97216	0.446257	0.501494	0.158187	0.582328		O75608	Acyl-protein thioesterase 1
P09669	7.2289	7.22508	7.23537	7.30973	7.44752	7.40518	0.0600099	0.0976956	0.157693	30.3165		P09669	Cytochrome c oxidase subunit 6C
Q13442	7.36192	7.49717	7.321	7.52004	7.5435	7.58703	0.0844905	0.127475	0.156827	1.70098		Q13442	28 kDa heat- and acid-stable phosphoprotein
Q9HAV7	7.52803	7.65875	7.54706	7.7722	7.751	7.68058	0.0401536	0.0714481	0.156647	2.21811		Q9HAV7	GrpE protein homolog 1, mitochondrial
P62857	10.0489	10.0216	10.0083	10.2025	10.1566	10.187	0.0010507	0.00651183	0.155793	7.51889		P62857	40S ribosomal protein S28
Q15435	5.95158	6.14222	5.89775	6.1102	6.15558	6.19294	0.161521	0.215245	0.155723	1.21226		Q15435	Protein phosphatase 1 regulatory subunit 7
Q5JVF3	4.20973	4.4075	4.60135	4.59481	4.74267	4.34681	0.391183	0.449195	0.155241	0.792799		Q5JVF3	PCI domain-containing protein 2
P63244	10.2519	10.2205	10.0503	10.3133	10.3368	10.338	0.129343	0.178732	0.155103	1.43006		P63244	Receptor of activated protein C kinase 1
Q9NQX3	5.78625	5.82191	5.52832	5.85162	5.83945	5.90986	0.23242	0.289576	0.154817	0.966364		Q9NQX3	Gephyrin
P20618	8.56327	8.51596	8.53191	8.67388	8.72322	8.67818	0.0019325	0.00930294	0.154713	6.42774		P20618	Proteasome subunit beta type-1
P62277	9.34605	9.40168	9.29247	9.58894	9.45796	9.45571	0.0523139	0.0876131	0.154137	2.82259		P62277	40S ribosomal protein S13
Q9UL25	6.74105	6.5925	6.62925	6.66657	6.81376	6.94468	0.188517	0.243201	0.15407	1.99133		Q9UL25	Ras-related protein Rab-21
O60869	6.45437	6.55673	6.19284	6.65056	6.54581	6.46796	0.295474	0.3545	0.153463	0.817785		O60869	Endothelial differentiation-related factor 1
O43913	4.30942	4.26477	3.79957	4.18022	4.23352	4.41939	0.458773	0.5137	0.153124	0.542306		O43913	Origin recognition complex subunit 5
Q15041	5.41411	5.55499	5.29653	5.36754	5.85271	5.50388	0.416728	0.474492	0.152833	1.18105		Q15041	ADP-ribosylation factor-like protein 6-interacting protein 1
P56381;Q5VTU8	6.43166	6.30256	6.26618	6.47651	6.51441	6.4675	0.0834957	0.126404	0.152673	1.75564		P56381	ATP synthase subunit epsilon, mitochondrial
Q8NC26	3.77393	3.83525	3.97857	4.24173	4.07865	3.72154	0.435967	0.493503	0.151388	1.44146		Q8NC26	Zinc finger protein 114
Q7Z2K6	4.84325	4.97513	5.38676	5.44599	5.20693	5.00396	0.510678	0.561492	0.15058	0.531147		Q7Z2K6	Endoplasmic reticulum metallopeptidase 1
Q02790	8.76886	8.81349	8.65128	8.90601	8.91361	8.86529	0.0786795	0.120285	0.150427	1.79519		Q02790	Peptidyl-prolyl cis-trans isomerase FKBP4
Q92526	9.25672	9.21714	9.20549	9.51587	9.29762	9.31287	0.163114	0.21644	0.149003	5.54865		Q92526	T-complex protein 1 subunit zeta-2
Q9Y2Z9	3.78125	3.99196	4.09478	4.30203	4.3204	3.68933	0.564702	0.614151	0.147922	0.925495		Q9Y2Z9	Ubiquinone biosynthesis monooxygenase COQ6, mitochondrial
P62312	6.40489	6.16719	6.29844	6.34377	6.51057	6.45984	0.162758	0.216152	0.147887	1.24206		P62312	U6 snRNA-associated Sm-like protein LSm6
Q6UW02	3.9409	4.01328	4.3073	4.09328	4.13734	4.47363	0.419921	0.477602	0.14759	0.760583		Q6UW02	Cytochrome P450 20A1
P62249	10.5151	10.4385	10.4828	10.677	10.5793	10.6217	0.0166616	0.0378729	0.147213	3.82733		P62249	40S ribosomal protein S16
P30044	8.79936	8.88557	8.75323	9.00007	8.96109	8.91721	0.0419265	0.0739779	0.146737	2.18443		P30044	Peroxiredoxin-5, mitochondrial
P19971	5.32691	5.16684	5.35906	5.57686	5.42876	5.28691	0.233901	0.291204	0.146573	1.4236		P19971	Thymidine phosphorylase
P11216	6.3949	6.60137	6.5446	6.66589	6.66866	6.6458	0.138609	0.189428	0.146493	1.37341		P11216	Glycogen phosphorylase, brain form
O75746	5.77517	5.48371	5.50374	5.77173	5.65519	5.7717	0.259074	0.317577	0.145333	0.892707		O75746	Calcium-binding mitochondrial carrier protein Aralar1
O94826	6.70856	6.72916	6.68721	6.87812	6.86904	6.8135	0.00661629	0.020023	0.145243	6.92422		O94826	Mitochondrial import receptor subunit TOM70
Q13867	7.93913	7.94472	7.8121	8.00697	8.07836	8.04586	0.0600401	0.0976956	0.14508	1.93423		Q13867	Bleomycin hydrolase
Q06124	6.14192	6.25723	6.1564	6.381	6.33099	6.278	0.038547	0.0695055	0.144813	2.30547		Q06124	Tyrosine-protein phosphatase non-receptor type 11
Q96DB5	6.03553	6.16737	6.18855	6.28121	6.3183	6.22309	0.0752359	0.116223	0.143717	1.73338		Q96DB5	Regulator of microtubule dynamics protein 1
Q9HD26	3.91994	4.13821	4.60725	4.17835	4.48535	4.4316	0.569947	0.619421	0.143299	0.40803		Q9HD26	Golgi-associated PDZ and coiled-coil motif-containing protein
Q8WWI5	4.73257	4.60657	4.75534	4.80308	4.77682	4.94392	0.109504	0.155968	0.143114	1.78599		Q8WWI5	Choline transporter-like protein 1
P40222	4.32939	4.00766	4.84517	4.50404	4.50197	4.60355	0.61949	0.666268	0.142447	0.337164		P40222	Alpha-taxilin
Q14103	9.42592	9.48014	9.43367	9.63877	9.57861	9.54908	0.0151606	0.0354263	0.142243	4.85077		Q14103	Heterogeneous nuclear ribonucleoprotein D0
P62753	9.88251	9.80306	9.87034	10.0204	9.99495	9.96462	0.0125464	0.0310591	0.141357	3.30333		P62753	40S ribosomal protein S6
O43809	6.79626	6.71894	6.83813	6.97824	6.91471	6.8844	0.0362356	0.0663003	0.14134	2.33746		O43809	Cleavage and polyadenylation specificity factor subunit 5
Q15847	3.70831	3.19483	4.04787	3.95434	3.81972	3.59912	0.640696	0.68646	0.140725	0.327677		Q15847	Adipogenesis regulatory factor
Q9H0W9	5.94555	6.21454	5.55883	6.10061	5.99826	6.04143	0.538597	0.589061	0.14046	0.426138		Q9H0W9	Ester hydrolase C11orf54
P49720	7.15335	7.1529	7.09019	7.30661	7.23103	7.27953	0.0100845	0.0272053	0.140243	3.8596		P49720	Proteasome subunit beta type-3
P48643	8.93392	8.92301	8.80698	9.02288	9.03396	9.02395	0.0747689	0.115667	0.13896	1.97523		P48643	T-complex protein 1 subunit epsilon
Q9UJS0	4.43386	4.47565	4.83309	4.8708	4.60192	4.68486	0.416483	0.474388	0.138327	0.630394		Q9UJS0	Calcium-binding mitochondrial carrier protein Aralar2
Q96S52	5.43204	5.29702	5.3752	5.47664	5.46442	5.57724	0.0602999	0.0979243	0.138013	2.03588		Q96S52	GPI transamidase component PIG-S
Q9NR77	2.39595	4.07977	4.21517	3.59274	3.60873	3.90193	0.837318	0.861456	0.137504	0.135672		Q9NR77	Peroxisomal membrane protein 2
P29692	9.13158	9.09814	9.14208	9.29086	9.26174	9.23109	0.00399627	0.0144027	0.137297	5.98338		P29692	Elongation factor 1-delta
O43670	6.63948	6.73238	6.56298	6.70414	6.85265	6.78854	0.104892	0.151403	0.13683	1.61295		O43670	BUB3-interacting and GLEBS motif-containing protein ZNF207
P53041	6.15254	6.13904	6.16244	6.22566	6.32425	6.31269	0.0429828	0.0753595	0.136193	11.5948		P53041	Serine/threonine-protein phosphatase 5
P62750	9.26684	9.31341	9.19273	9.41952	9.32345	9.43434	0.0526171	0.0880259	0.134777	2.21448		P62750	60S ribosomal protein L23a
Q13868	5.74954	5.58208	5.4272	5.81604	5.76488	5.57951	0.322219	0.380849	0.13387	0.830403		Q13868	Exosome complex component RRP4
P05362	4.62512	5.17096	5.48808	5.28737	5.14064	5.2559	0.651806	0.695484	0.13325	0.305268		P05362	Intercellular adhesion molecule 1
Q9NVV5	4.57038	4.31878	4.49013	4.51797	4.46682	4.7926	0.354762	0.41256	0.132699	1.0325		Q9NVV5	Androgen-induced gene 1 protein
Q9Y639	4.63534	4.34993	4.64263	4.45805	4.73102	4.83659	0.423116	0.48068	0.132587	0.794285		Q9Y639	Neuroplastin
P63167	4.1502	4.5324	4.59717	4.49443	4.58671	4.59532	0.444922	0.500537	0.132231	0.547447		P63167	Dynein light chain 1, cytoplasmic
P09455	7.86119	7.75223	7.68622	7.83131	7.91202	7.95088	0.109799	0.156316	0.131523	1.48851		P09455	Retinol-binding protein 1
P41227	6.27713	6.21659	6.2843	6.28926	6.41722	6.4642	0.114764	0.161827	0.130887	3.51886		P41227	N-alpha-acetyltransferase 10
P63000	8.67143	8.73311	8.6298	8.73573	8.81006	8.87893	0.0694114	0.109125	0.130127	2.50348		P63000	Ras-related C3 botulinum toxin substrate 1
Q15392	5.8726	5.78942	5.76866	5.86265	5.95221	6.00545	0.0726825	0.113293	0.129877	2.36117		Q15392	Delta(24)-sterol reductase
P31153	7.22891	7.20768	7.23862	7.35599	7.34748	7.3612	0.00152465	0.00785082	0.12982	8.2043		P31153	S-adenosylmethionine synthase isoform type-2
O60832	4.36132	4.06446	4.42701	4.53111	4.35542	4.35403	0.379978	0.437299	0.129257	0.669141		O60832	H/ACA ribonucleoprotein complex subunit DKC1
Q9UBQ7	6.84366	6.67357	6.79521	7.01787	6.83849	6.84375	0.173144	0.226937	0.129223	1.47464		Q9UBQ7	Glyoxylate reductase/hydroxypyruvate reductase
O75369	7.23214	7.3231	7.24965	7.40443	7.39266	7.39197	0.0417249	0.073695	0.128057	2.65337		O75369	Filamin-B
P03905	5.86068	5.52528	6.06937	5.87864	5.95603	6.00207	0.509242	0.560509	0.127137	0.463169		P03905	NADH-ubiquinone oxidoreductase chain 4
Q9GZT8	6.17234	6.16443	6.29973	6.30876	6.48821	6.22029	0.250496	0.308524	0.12692	1.67143		Q9GZT8	NIF3-like protein 1
Q96B97	5.25382	5.52272	5.49177	5.56822	5.59066	5.48862	0.272381	0.330903	0.126397	0.859075		Q96B97	SH3 domain-containing kinase-binding protein 1
P50990	10.2152	10.1991	10.0796	10.2748	10.316	10.2795	0.0884575	0.13243	0.125453	1.69394		P50990	T-complex protein 1 subunit theta
P26641	10.407	10.3687	10.3463	10.5149	10.5239	10.4581	0.0105871	0.0279058	0.124993	4.06949		P26641	Elongation factor 1-gamma
Q9Y673	4.70528	4.54132	5.09166	4.96088	4.89299	4.8567	0.52811	0.578815	0.124103	0.439208		Q9Y673	Dolichyl-phosphate beta-glucosyltransferase
Q66K14	4.33362	4.47593	4.62841	4.58817	4.62148	4.59785	0.284055	0.342787	0.12318	0.835549		Q66K14	TBC1 domain family member 9B
Q02218	5.98888	6.03454	6.07076	6.15576	6.13882	6.1655	0.0263001	0.0530156	0.121967	2.97258		Q02218	2-oxoglutarate dehydrogenase, mitochondrial
P21579	5.25809	5.39926	5.20625	5.4289	5.55356	5.24376	0.33143	0.39025	0.120873	1.21005		P21579	Synaptotagmin-1
Q9Y315	5.3863	5.16982	5.44732	5.51495	5.33235	5.51853	0.31652	0.375256	0.120797	0.828355		Q9Y315	Deoxyribose-phosphate aldolase
P62851	10.4049	10.3333	10.2913	10.527	10.4717	10.3926	0.0795985	0.121451	0.120603	2.10052		P62851	40S ribosomal protein S25
Q13426	4.00028	4.41636	3.69478	4.15388	4.17597	4.14267	0.62315	0.669277	0.120367	0.332323		Q13426	DNA repair protein XRCC4
Q9UKV3	3.82283	3.83612	3.8531	3.94258	3.94417	3.98639	0.00401596	0.0144157	0.120364	7.93303		Q9UKV3	Apoptotic chromatin condensation inducer in the nucleus
Q12996	5.24834	5.46288	5.35076	5.44762	5.47829	5.49675	0.186836	0.241517	0.120227	1.1204		Q12996	Cleavage stimulation factor subunit 3
P56589	4.29665	4.12356	4.44406	4.51962	4.31257	4.38706	0.354036	0.41187	0.118329	0.737611		P56589	Peroxisomal biogenesis factor 3
P83916	5.13131	5.46573	5.38439	5.63594	5.3532	5.34508	0.444899	0.500537	0.117597	0.674274		P83916	Chromobox protein homolog 1
P00387	7.44139	7.40495	7.38353	7.47137	7.56995	7.54131	0.0362602	0.0663063	0.117587	4.01963		P00387	NADH-cytochrome b5 reductase 3
Q96A49	4.69258	4.65216	4.72683	4.97317	4.67855	4.77194	0.308024	0.36713	0.117362	3.14005		Q96A49	Synapse-associated protein 1
P35637	7.47472	7.49552	7.57162	7.70467	7.62972	7.5585	0.0932994	0.138147	0.11701	2.29377		P35637	RNA-binding protein FUS
P10515	6.99012	7.09588	7.1019	7.25623	7.14274	7.13755	0.0940367	0.138974	0.116207	1.84835		P10515	Dihydrolipoyllysine-residue acetyltransferase component of pyruvate dehydrogenase complex, mitochondrial
P62266	9.72439	9.64385	9.69017	9.72512	9.91338	9.7676	0.16842	0.221963	0.115897	2.86722		P62266	40S ribosomal protein S23
Q9BV57	5.41655	5.4453	5.18502	5.35064	5.47662	5.56124	0.334145	0.392405	0.113877	0.798019		Q9BV57	1,2-dihydroxy-3-keto-5-methylthiopentene dioxygenase
O60256	5.91742	5.99441	5.91674	6.17075	6.08908	5.9095	0.27608	0.334985	0.113587	2.54406		O60256	Phosphoribosyl pyrophosphate synthase-associated protein 2
Q99700	4.501	4.63013	4.34383	4.53332	4.64713	4.63158	0.309191	0.368113	0.112357	0.783642		Q99700	Ataxin-2
Q9HB71	7.89735	7.99529	7.90363	8.01895	8.02321	8.09076	0.0509592	0.0856677	0.112217	2.0469		Q9HB71	Calcyclin-binding protein
P12109	4.05692	4.08471	4.51884	4.40681	4.19269	4.39315	0.552578	0.602349	0.110727	0.42745		P12109	Collagen alpha-1(VI) chain
Q8WTS6	5.28169	5.40318	5.35129	5.47768	5.42402	5.4657	0.0702399	0.110316	0.110413	1.81125		Q8WTS6	Histone-lysine N-methyltransferase SETD7
Q9UK45	5.66638	5.65022	5.44509	5.64182	5.68307	5.76477	0.265503	0.324179	0.109323	0.886201		Q9UK45	U6 snRNA-associated Sm-like protein LSm7
Q9Y320	4.48777	4.52337	4.12536	4.43018	4.47963	4.55134	0.488241	0.540652	0.108216	0.491364		Q9Y320	Thioredoxin-related transmembrane protein 2
P25787	7.38018	7.32504	7.39953	7.52318	7.43149	7.47429	0.0369187	0.0672331	0.10807	2.79602		P25787	Proteasome subunit alpha type-2
O75150	4.33123	4.37979	4.69317	4.62361	4.55799	4.54642	0.443114	0.499046	0.107941	0.549447		O75150	E3 ubiquitin-protein ligase BRE1B
O00625	5.48183	5.29167	5.41706	5.52326	5.57672	5.41318	0.219844	0.276028	0.107533	1.1123		O00625	Pirin
Q9BTC0	4.04594	4.61371	4.09527	4.16388	4.34952	4.56363	0.648451	0.692857	0.107368	0.341358		Q9BTC0	Death-inducer obliterator 1
P29373	8.46427	8.42764	8.34136	8.464	8.51625	8.57364	0.0925198	0.137255	0.106873	1.6936		P29373	Cellular retinoic acid-binding protein 2
Q9BW60	4.44272	4.24478	4.42369	4.74122	4.35449	4.33457	0.522899	0.573508	0.106363	0.974001		Q9BW60	Elongation of very long chain fatty acids protein 1
Q53GQ0	8.41497	8.35422	8.41654	8.48278	8.43692	8.58435	0.119617	0.167528	0.106107	2.9859		Q53GQ0	Very-long-chain 3-oxoacyl-CoA reductase
P51970	5.77221	5.86784	5.82645	5.97767	5.81036	5.99629	0.208241	0.264345	0.10594	2.20899		P51970	NADH dehydrogenase [ubiquinone] 1 alpha subcomplex subunit 8
Q709C8	4.21143	3.99617	4.6103	4.39638	4.43414	4.30491	0.618847	0.665846	0.105843	0.339671		Q709C8	Vacuolar protein sorting-associated protein 13C
Q9NXH9	5.56359	5.63816	5.59738	5.72932	5.70398	5.68273	0.0203184	0.0437811	0.105633	2.82899		Q9NXH9	tRNA (guanine(26)-N(2))-dimethyltransferase
P09104	6.98548	6.92566	7.00629	7.0784	7.0844	7.07069	0.0455284	0.0788431	0.105353	2.51691		P09104	Gamma-enolase
O95292	5.99744	5.55868	5.74653	5.93626	5.82418	5.85295	0.504414	0.555786	0.10358	0.470532		O95292	Vesicle-associated membrane protein-associated protein B/C
Q6ZMG9	5.285	5.0818	5.2904	5.29545	5.48444	5.18786	0.404772	0.462576	0.103517	0.870568		Q6ZMG9	Ceramide synthase 6
P07737	11.6707	11.5874	11.4842	11.6378	11.7108	11.7041	0.185846	0.240739	0.103463	1.10725		P07737	Profilin-1
P09417	5.97736	6.1816	5.96176	6.15446	6.15667	6.11959	0.280509	0.339431	0.103333	0.842371		P09417	Dihydropteridine reductase
P61586	8.57543	8.53209	8.36126	8.4751	8.6509	8.65028	0.308262	0.367148	0.1025	0.905215		P61586	Transforming protein RhoA
P16949	9.59728	9.64827	9.59224	9.80167	9.70196	9.63682	0.159325	0.212593	0.100887	3.25476		P16949	Stathmin
Q9HC35	5.77732	5.69482	5.84064	5.88051	5.84661	5.88565	0.132389	0.182292	0.0999967	1.36757		Q9HC35	Echinoderm microtubule-associated protein-like 4
P10412	9.84753	9.79461	9.79501	10.0942	9.85783	9.78514	0.396332	0.453933	0.0999967	3.2852		P10412	Histone H1.4
P06400	4.18943	4.72117	4.01622	4.24225	4.39493	4.58748	0.701896	0.741793	0.0992804	0.270256		P06400	Retinoblastoma-associated protein
Q96N66	6.18003	6.46861	6.54048	6.51052	6.40072	6.57343	0.479436	0.533375	0.0985167	0.516406		Q96N66	Lysophospholipid acyltransferase 7
P62854	9.69517	9.69463	9.62558	9.79501	9.80962	9.70517	0.0772097	0.11833	0.09814	2.4521		P62854	40S ribosomal protein S26
P82979	7.09307	7.11558	7.31278	7.35966	7.22629	7.22825	0.313699	0.372765	0.09759	0.807352		P82979	SAP domain-containing ribonucleoprotein
O14957	6.0113	5.80499	5.93476	6.13003	5.93436	5.97894	0.312884	0.371939	0.0974267	0.934161		O14957	Cytochrome b-c1 complex subunit 10
O94760	4.57985	4.67914	4.56562	4.85385	4.74489	4.51559	0.440827	0.497192	0.0965733	1.56157		O94760	N(G),N(G)-dimethylarginine dimethylaminohydrolase 1
Q8TD08	5.79226	5.81554	5.84318	5.77957	5.64924	6.3105	0.68177	0.72249	0.0961117	3.77031		Q8TD08	Mitogen-activated protein kinase 15
Q96GD0	5.77995	5.64378	5.495	5.76408	5.74131	5.70067	0.364573	0.42223	0.0957767	0.672016		Q96GD0	Pyridoxal phosphate phosphatase
P15880	9.77057	9.71782	9.56017	9.82188	9.74591	9.76735	0.266582	0.325368	0.0955267	0.872616		P15880	40S ribosomal protein S2
Q92688	9.41444	9.40774	9.12611	9.30731	9.44776	9.47958	0.44225	0.498291	0.0954533	0.580026		Q92688	Acidic leucine-rich nuclear phosphoprotein 32 family member B
P45985	5.00131	4.59355	4.35979	4.67026	4.80779	4.76061	0.6667	0.70894	0.0946699	0.291589		P45985	Dual specificity mitogen-activated protein kinase kinase 4
P60900	8.36452	8.22251	8.11456	8.23507	8.30924	8.44027	0.374249	0.431185	0.09433	0.752436		P60900	Proteasome subunit alpha type-6
Q9Y3D7	4.93749	4.61081	5.02464	5.27298	4.67389	4.90884	0.685872	0.726341	0.0942567	0.432047		Q9Y3D7	Mitochondrial import inner membrane translocase subunit TIM16
P24390	4.22931	4.20599	3.67566	3.91383	3.98645	4.49231	0.732894	0.768276	0.0938767	0.299796		P24390	ER lumen protein-retaining receptor 1
P40227	9.14728	9.21931	9.14473	9.26583	9.25413	9.26984	0.0581483	0.0953779	0.0928267	2.19231		P40227	T-complex protein 1 subunit zeta
P62877	5.51629	5.2983	5.44745	5.10926	5.84042	5.59046	0.713669	0.751504	0.0927	0.831888		P62877	E3 ubiquitin-protein ligase RBX1
Q15003	4.05833	4.4394	4.25092	4.23257	4.36864	4.42452	0.510053	0.561005	0.0923617	0.48474		Q15003	Condensin complex subunit 2
Q9BRT2	4.42671	4.12202	4.59285	4.42248	4.53148	4.46395	0.576163	0.624646	0.0921085	0.38573		Q9BRT2	Ubiquinol-cytochrome-c reductase complex assembly factor 2
P10253	7.13274	7.18969	7.26356	7.38755	7.27401	7.20028	0.246041	0.304244	0.09195	1.40185		P10253	Lysosomal alpha-glucosidase
Q9BRT6	5.83958	6.0599	5.79305	6.08655	5.985	5.89368	0.418701	0.47639	0.0909	0.637692		Q9BRT6	Protein LLP homolog
Q9H974	4.78842	4.99836	4.72454	4.93039	4.80662	5.04684	0.448722	0.503717	0.0908433	0.634135		Q9H974	Queuine tRNA-ribosyltransferase accessory subunit 2
P50991	9.93457	9.91166	9.81157	9.92812	10.0009	10.0005	0.125759	0.174556	0.0905833	1.38483		P50991	T-complex protein 1 subunit delta
P39687	9.01953	8.96177	8.9096	9.0242	9.02146	9.11267	0.1109	0.157365	0.0891433	1.62112		P39687	Acidic leucine-rich nuclear phosphoprotein 32 family member A
Q96AE4	7.96647	8.01527	7.98766	8.1528	8.05116	8.03219	0.128157	0.177409	0.0889167	3.63366		Q96AE4	Far upstream element-binding protein 1
P26583	8.55974	8.54085	8.50577	8.60082	8.64573	8.62604	0.0133229	0.0322429	0.0887433	3.24038		P26583	High mobility group protein B2
Q15293	7.04972	7.05143	7.0261	7.22374	7.13712	7.02984	0.256432	0.314836	0.0878167	6.20328		Q15293	Reticulocalbin-1
Q9NUQ9	7.67509	7.49755	7.61809	7.6694	7.71868	7.6655	0.230692	0.28799	0.0876167	0.966589		Q9NUQ9	CYFIP-related Rac1 interactor B
P39019	9.04922	8.99219	9.05757	9.1939	9.13947	9.02601	0.214513	0.270427	0.0868	2.4394		P39019	40S ribosomal protein S19
Q86VN1	4.4029	4.17044	4.69895	4.44774	4.48776	4.59591	0.634897	0.681422	0.0863716	0.326064		Q86VN1	Vacuolar protein-sorting-associated protein 36
Q99832	9.38875	9.33002	9.30053	9.43415	9.48101	9.36299	0.120513	0.16848	0.0862833	1.92123		Q99832	T-complex protein 1 subunit eta
Q9H490	5.04303	5.0328	5.0284	5.05116	5.2547	5.05561	0.329522	0.388446	0.0857463	11.4237		Q9H490	Phosphatidylinositol glycan anchor biosynthesis class U protein
P61247	9.72691	9.75164	9.68937	9.78943	9.77414	9.86012	0.06433	0.102855	0.0852567	2.71918		P61247	40S ribosomal protein S3a
P21333	8.74717	8.75181	8.73125	8.8493	8.85332	8.782	0.0584581	0.0955731	0.0847967	7.86363		P21333	Filamin-A
O00411	4.15364	4.47063	4.76853	4.54835	4.54582	4.55301	0.680033	0.720994	0.0847937	0.275757		O00411	DNA-directed RNA polymerase, mitochondrial
P49721	9.16984	9.01833	9.17665	9.16201	9.19207	9.26414	0.247186	0.30537	0.0844667	0.943709		P49721	Proteasome subunit beta type-2
Q9UNF0	6.23135	6.1981	6.27916	6.30662	6.3367	6.31852	0.0556676	0.0924321	0.08441	2.07155		Q9UNF0	Protein kinase C and casein kinase substrate in neurons protein 2
Q14554	4.53445	4.56037	4.84954	4.77633	4.70636	4.71434	0.494285	0.545788	0.0842233	0.481508		Q14554	Protein disulfide-isomerase A5
Q14651	6.07938	6.06598	6.06803	6.19407	6.12922	6.14231	0.0460096	0.0793224	0.08407	11.6475		Q14651	Plastin-1
Q8TCJ2	6.58624	6.56261	6.54577	6.66959	6.70781	6.5694	0.171231	0.225095	0.08406	4.13483		Q8TCJ2	Dolichyl-diphosphooligosaccharide--protein glycosyltransferase subunit STT3B
Q13561	6.5853	6.72897	6.72161	6.84643	6.74704	6.69421	0.263809	0.322782	0.0839333	1.03741		Q13561	Dynactin subunit 2
Q9H9A6	3.63275	4.40033	3.8042	4.02333	4.00657	4.05899	0.753189	0.786141	0.0838714	0.208172		Q9H9A6	Leucine-rich repeat-containing protein 40
Q99436	6.67078	6.58008	6.64707	6.68242	6.74194	6.72378	0.0716998	0.112042	0.0834033	1.77305		Q99436	Proteasome subunit beta type-7
P20020	5.68194	5.64373	5.67738	5.78903	5.74295	5.72026	0.0338876	0.0632718	0.0830633	3.9802		P20020	Plasma membrane calcium-transporting ATPase 1
P49368	9.74016	9.70144	9.6299	9.78394	9.76754	9.7687	0.120584	0.168503	0.0828933	1.48187		P49368	T-complex protein 1 subunit gamma
P62993	6.4413	6.33818	6.42079	6.54354	6.52037	6.38263	0.250931	0.308938	0.08209	1.50382		P62993	Growth factor receptor-bound protein 2
Q96ER9	5.84386	5.74491	5.84118	5.89215	5.93377	5.84997	0.119114	0.167049	0.08198	1.45429		Q96ER9	Mitochondrial potassium channel
Q9NR45	7.3317	7.35233	7.41069	7.38643	7.46699	7.48708	0.106851	0.153198	0.0819267	1.99971		Q9NR45	Sialic acid synthase
Q7LGA3	3.94051	4.11864	4.28694	4.53809	3.85311	4.20061	0.736516	0.771813	0.0819086	0.472814		Q7LGA3	Heparan sulfate 2-O-sulfotransferase 1
P60953	8.27176	8.436	7.80567	8.13872	8.27894	8.34126	0.713564	0.751504	0.08183	0.250253		P60953	Cell division control protein 42 homolog
P62942	8.74903	8.76808	8.56354	8.81988	8.78229	8.72348	0.341281	0.399427	0.0816667	0.722751		P62942	Peptidyl-prolyl cis-trans isomerase FKBP1A
Q86WR0	3.98512	3.99198	4.28334	4.32228	3.96466	4.21782	0.603716	0.651334	0.081441	0.478413		Q86WR0	Coiled-coil domain-containing protein 25
Q9BY50	4.14387	4.30586	4.36758	4.17416	4.44016	4.44225	0.515965	0.566904	0.0797517	0.690244		Q9BY50	Signal peptidase complex catalytic subunit SEC11C
Q13112	3.93277	3.83353	3.82416	4.13488	3.84654	3.84827	0.500931	0.552341	0.0797413	1.32498		Q13112	Chromatin assembly factor 1 subunit B
Q16881	7.15945	7.13495	7.26726	7.25035	7.30499	7.24441	0.180441	0.235222	0.0793633	1.12747		Q16881	Thioredoxin reductase 1, cytoplasmic
P61599	5.14221	4.9382	4.8519	5.07463	5.14895	4.94487	0.498834	0.550419	0.0787133	0.527997		P61599	N-alpha-acetyltransferase 20
O14925	5.52496	5.72726	5.84543	5.84146	5.66361	5.82751	0.522103	0.572837	0.07831	0.483201		O14925	Mitochondrial import inner membrane translocase subunit Tim23
O43768	5.06877	5.5992	5.30206	5.8129	5.21164	5.17967	0.777527	0.807162	0.07806	0.293619		O43768	Alpha-endosulfine
P63096	7.44264	7.45297	7.46863	7.50139	7.53493	7.56169	0.0315064	0.0603593	0.0779233	5.95481		P63096	Guanine nucleotide-binding protein G(i) subunit alpha-1
Q8NCA5	4.76566	4.58577	4.67411	4.70574	4.80563	4.74793	0.277799	0.336677	0.07792	0.866261		Q8NCA5	Protein FAM98A
Q9NQW6	4.10306	4.607	3.92782	4.27914	4.22464	4.36661	0.742479	0.777275	0.0775016	0.219802		Q9NQW6	Anillin
Q6Y7W6	4.50963	4.55333	3.97689	4.33263	4.29521	4.64226	0.743562	0.778146	0.0767484	0.239138		Q6Y7W6	GRB10-interacting GYF protein 2
Q9UHQ9	4.42642	4.31164	4.28556	4.19035	4.41294	4.64863	0.630831	0.677293	0.0761004	1.01548		Q9UHQ9	NADH-cytochrome b5 reductase 1
P51148	8.50495	8.54033	8.45268	8.62147	8.6522	8.45227	0.349737	0.407909	0.0759933	1.72338		P51148	Ras-related protein Rab-5C
Q08257	6.27085	6.09733	6.30817	6.33502	6.27082	6.29815	0.363919	0.421788	0.07588	0.674409		Q08257	Quinone oxidoreductase
Q9H061	4.94363	5.25279	5.25919	5.14782	5.41783	5.11722	0.620514	0.666907	0.0757533	0.41999		Q9H061	Transmembrane protein 126A
P60983	6.19044	6.00965	6.16579	6.31031	6.08595	6.19511	0.432392	0.49035	0.0751633	0.766651		P60983	Glia maturation factor beta
Q9Y3U8	8.87327	8.84691	8.54328	8.82402	8.85882	8.80602	0.552687	0.602349	0.0751333	0.409704		Q9Y3U8	60S ribosomal protein L36
Q92541	4.76129	4.66968	4.66057	4.65832	4.78307	4.87441	0.366567	0.423755	0.0747526	1.34188		Q92541	RNA polymerase-associated protein RTF1 homolog
Q9NU22	4.19583	4.02069	4.70943	4.22273	4.47353	4.4502	0.76515	0.79591	0.0735043	0.205341		Q9NU22	Midasin
P25789	8.4474	8.33601	8.31047	8.36574	8.41516	8.53184	0.324294	0.38301	0.0729533	1.00194		P25789	Proteasome subunit alpha type-4
O96005	5.53305	5.65933	5.7529	5.66596	5.76036	5.73375	0.385596	0.443107	0.0715967	0.648933		O96005	Cleft lip and palate transmembrane protein 1
O14880	7.22797	7.16107	7.1178	7.21361	7.263	7.24214	0.145283	0.197247	0.0706367	1.2726		O14880	Microsomal glutathione S-transferase 3
Q9UP83	4.32881	4.58483	4.56587	4.71797	4.5078	4.4642	0.570602	0.619916	0.0701534	0.491769		Q9UP83	Conserved oligomeric Golgi complex subunit 5
Q9H6Z4	5.81107	5.69183	5.73908	5.82266	5.81204	5.81751	0.179709	0.234452	0.0700767	1.16705		Q9H6Z4	Ran-binding protein 3
P11717	5.25453	5.27262	5.08246	5.15444	5.24677	5.41483	0.520624	0.571619	0.06881	0.6556		P11717	Cation-independent mannose-6-phosphate receptor
Q12768	3.61035	3.12446	3.58458	3.48382	3.36419	3.67612	0.731372	0.767199	0.0682474	0.249631		Q12768	WASH complex subunit 5
Q13907	6.21744	6.33693	6.07924	6.22265	6.31722	6.29811	0.465254	0.519832	0.0681233	0.528259		Q13907	Isopentenyl-diphosphate Delta-isomerase 1
Q9NZ01	7.50449	7.26081	7.40312	7.52827	7.41611	7.42746	0.455482	0.510383	0.0678067	0.553922		Q9NZ01	Very-long-chain enoyl-CoA reductase
O14981	4.35721	4.14173	4.55339	4.39263	4.34589	4.51638	0.641196	0.686522	0.0675223	0.327929		O14981	TATA-binding protein-associated factor 172
Q96GA7	4.41872	4.66699	4.17177	4.35323	4.59	4.51373	0.704933	0.743484	0.0664972	0.268556		Q96GA7	Serine dehydratase-like
Q9BVG4	6.19525	6.27438	6.2066	6.30189	6.29736	6.27482	0.104223	0.150728	0.0659467	1.54127		Q9BVG4	Protein PBDC1
Q15819	7.41405	7.4525	7.48222	7.55634	7.49645	7.49377	0.0810814	0.123229	0.06593	1.92902		Q15819	Ubiquitin-conjugating enzyme E2 variant 2
Q01433	5.32367	5.7361	5.4998	5.50634	5.56759	5.68205	0.652727	0.696227	0.06547	0.316364		Q01433	AMP deaminase 2
P62280	8.75129	8.71306	8.59156	8.73711	8.72286	8.79158	0.310267	0.369252	0.0652133	0.781896		P62280	40S ribosomal protein S11
Q12797	6.23647	6.25126	6.18558	6.33	6.31003	6.22819	0.16612	0.219584	0.06497	1.88571		Q12797	Aspartyl/asparaginyl beta-hydroxylase
O43598	6.34	6.40243	6.05083	6.36187	6.32718	6.29894	0.611568	0.65889	0.06491	0.346021		O43598	2'-deoxynucleoside 5'-phosphate N-hydrolase 1
P25788	8.069	8.01642	8.0837	8.1642	8.06919	8.12836	0.141726	0.192923	0.06421	1.81524		P25788	Proteasome subunit alpha type-3
Q9NPD8	4.94593	4.72615	4.9218	6.18487	6.21064	2.39084	0.964302	0.969611	0.0641574	0.532296		Q9NPD8	Ubiquitin-conjugating enzyme E2 T
P05976	6.57542	6.56082	6.83212	6.71452	6.78503	6.66079	0.555246	0.604714	0.0639927	0.419362		P05976	Myosin light chain 1/3, skeletal muscle isoform
P28074	8.1538	8.03471	8.10597	8.1763	8.14694	8.16309	0.200798	0.256283	0.06395	1.06712		P28074	Proteasome subunit beta type-5
P29144	4.97566	5.06431	5.19868	5.05278	5.22021	5.15428	0.484506	0.537091	0.0628733	0.559928		P29144	Tripeptidyl-peptidase 2
Q9NRV9	5.45844	5.53988	5.29453	5.42154	5.52714	5.52741	0.503855	0.555367	0.06108	0.488782		Q9NRV9	Heme-binding protein 1
Q16630	6.20469	5.96386	6.16919	6.24342	6.1325	6.14466	0.518175	0.569131	0.0609467	0.468775		Q16630	Cleavage and polyadenylation specificity factor subunit 6
A8MVW0	5.14336	4.97832	4.89032	4.29186	4.67566	6.22645	0.92797	0.94008	0.0606564	0.472177		A8MVW0	Protein FAM171A2
P61981	9.79731	9.76751	9.76529	9.78843	9.90126	9.81803	0.215853	0.271565	0.0592033	3.31108		P61981	14-3-3 protein gamma
P09972	8.96185	8.86843	8.88075	9.01891	8.89036	8.97853	0.290455	0.349288	0.0589233	1.16094		P09972	Fructose-bisphosphate aldolase C
P06454	9.99188	10.0311	10.0375	10.0391	10.1106	10.0864	0.0909782	0.135356	0.0585867	2.3744		P06454	Prothymosin alpha
Q9NQY0	4.49006	4.77781	4.30609	4.40876	4.62724	4.7102	0.746715	0.780657	0.0574134	0.241481		Q9NQY0	Bridging integrator 3
Q16774	4.5913	4.56038	5.12142	4.81339	4.76519	4.86643	0.784111	0.813181	0.0573038	0.181703		Q16774	Guanylate kinase
Q6PK04	4.0609	4.19274	4.37203	4.12731	4.24915	4.42043	0.669116	0.711021	0.0570749	0.365471		Q6PK04	Coiled-coil domain-containing protein 137
P16615	7.27288	7.22016	7.15683	7.21906	7.27544	7.32502	0.281535	0.340275	0.05655	0.973225		P16615	Sarcoplasmic/endoplasmic reticulum calcium ATPase 2
Q8TB61	5.19212	5.37943	5.15758	5.42651	5.25451	5.21304	0.593807	0.641757	0.0549767	0.460556		Q8TB61	Adenosine 3'-phospho 5'-phosphosulfate transporter 1
Q16181	7.04457	7.04388	7.10057	7.11784	7.13232	7.10315	0.0829597	0.125776	0.0547633	1.68334		Q16181	Septin-7
P34932	8.82019	8.88087	8.78695	8.88384	8.85215	8.91495	0.185426	0.240496	0.05431	1.14041		P34932	Heat shock 70 kDa protein 4
Q14353	6.27616	6.27128	5.80447	6.12096	6.17044	6.223	0.76415	0.795136	0.0541633	0.199914		Q14353	Guanidinoacetate N-methyltransferase
Q9Y6M9	6.52497	6.6734	6.57602	6.67666	6.5769	6.68188	0.389813	0.447787	0.0536833	0.711882		Q9Y6M9	NADH dehydrogenase [ubiquinone] 1 beta subcomplex subunit 9
P50995	6.96655	7.00473	6.8765	7.02668	6.99119	6.98871	0.296648	0.355633	0.0529333	0.803966		P50995	Annexin A11
O75380	5.83593	5.75478	5.60926	5.67153	5.7308	5.95325	0.658759	0.701403	0.05187	0.45164		O75380	NADH dehydrogenase [ubiquinone] iron-sulfur protein 6, mitochondrial
Q96DA6	5.13979	5.47984	5.13516	5.18707	5.19372	5.52745	0.765439	0.795943	0.05115	0.258754		Q96DA6	Mitochondrial import inner membrane translocase subunit TIM14
P61201	6.31969	6.23767	6.24179	6.29779	6.33408	6.3207	0.186193	0.240987	0.05114	1.10667		P61201	COP9 signalosome complex subunit 2
O95208	3.7855	3.39361	3.75214	3.74913	3.56714	3.76768	0.741904	0.776935	0.0508986	0.234265		O95208	Epsin-2
O00330	5.03633	4.90505	5.42824	5.27605	5.22177	5.02355	0.791827	0.820635	0.0505833	0.185832		O00330	Pyruvate dehydrogenase protein X component, mitochondrial
O75368	5.91206	6.00767	5.97142	5.99027	6.07735	5.97508	0.299728	0.358496	0.0505167	1.04658		O75368	SH3 domain-binding glutamic acid-rich-like protein
P47756	8.08411	7.98118	7.94041	8.05502	8.0237	8.07744	0.364385	0.42217	0.0501533	0.677228		P47756	F-actin-capping protein subunit beta
Q9H9E3	4.50614	4.18535	4.67804	4.48178	4.455	4.58038	0.769634	0.799502	0.0492076	0.196778		Q9H9E3	Conserved oligomeric Golgi complex subunit 4
Q9BTV4	5.57833	5.69698	5.41889	5.79307	5.5781	5.47037	0.713747	0.751504	0.0491133	0.351959		Q9BTV4	Transmembrane protein 43
Q9BQ52	6.31663	6.30646	6.20316	6.2699	6.33067	6.37265	0.357592	0.415696	0.04899	0.780315		Q9BQ52	Zinc phosphodiesterase ELAC protein 2
P07384	8.20547	8.21679	8.23115	8.22759	8.2886	8.28394	0.116761	0.164344	0.0489067	3.80007		P07384	Calpain-1 catalytic subunit
Q13616	5.41945	5.33215	5.4103	5.37275	5.47281	5.45974	0.318273	0.376902	0.0478	0.99625		Q13616	Cullin-1
P30566	6.88506	6.89096	6.95872	6.9964	6.97401	6.9077	0.251566	0.309597	0.04779	1.16758		P30566	Adenylosuccinate lyase
Q14152	8.76928	8.73819	8.67598	8.81385	8.75815	8.75419	0.236481	0.294181	0.04758	1.00153		Q14152	Eukaryotic translation initiation factor 3 subunit A
O15321	4.41493	4.41562	4.44887	4.61447	4.08203	4.72444	0.834303	0.858923	0.0471733	2.43183		O15321	Transmembrane 9 superfamily member 1
P11908	8.50349	8.48049	8.2267	8.46901	8.44682	8.43517	0.651331	0.695455	0.0467733	0.304521		P11908	Ribose-phosphate pyrophosphokinase 2
P20810	6.15081	6.44927	6.23329	6.45944	6.25552	6.25597	0.704428	0.743448	0.0458533	0.297506		P20810	Calpastatin
Q9HAT2	3.8585	4.38591	3.93602	4.23927	4.38904	3.68943	0.873567	0.893611	0.04577	0.160725		Q9HAT2	Sialate O-acetylesterase
O00499	3.74912	3.8548	3.56062	3.80064	3.87127	3.62862	0.707537	0.745724	0.04533	0.304187		O00499	Myc box-dependent-interacting protein 1
P62861	9.70291	9.56318	9.61061	9.85644	9.59899	9.55631	0.692381	0.732984	0.0450133	0.633495		P62861	40S ribosomal protein S30
Q9Y256	4.57055	4.92708	4.58293	4.86677	4.68172	4.6665	0.758311	0.79065	0.04481	0.221433		Q9Y256	CAAX prenyl protease 2
Q7KZN9	5.35946	4.65329	5.15058	5.28034	5.13412	4.88282	0.863544	0.885504	0.04465	0.123081		Q7KZN9	Cytochrome c oxidase assembly protein COX15 homolog
Q9NSD9	7.1651	7.14802	7.14955	7.17262	7.21438	7.20889	0.0608166	0.0985571	0.0444067	4.69888		Q9NSD9	Phenylalanine--tRNA ligase beta subunit
P47914	10.2335	10.0993	10.0964	10.1691	10.183	10.2095	0.434716	0.492518	0.0440967	0.562895		P47914	60S ribosomal protein L29
Q9NWT1	3.68347	3.89702	3.86212	4.08753	3.59596	3.88711	0.804819	0.83271	0.0426654	0.372452		Q9NWT1	p21-activated protein kinase-interacting protein 1
Q9UNS2	6.17653	6.02879	6.18865	6.16693	6.29317	6.05961	0.648882	0.693079	0.0419133	0.47092		Q9UNS2	COP9 signalosome complex subunit 3
P26447	7.25779	7.22866	7.31877	7.5636	7.39307	6.97421	0.834193	0.858923	0.0418867	0.910905		P26447	Protein S100-A4
P00403	9.79438	9.66202	9.76921	9.80976	9.78045	9.7592	0.42156	0.479291	0.0412667	0.587109		P00403	Cytochrome c oxidase subunit 2
P78371	9.46095	9.46717	9.45786	9.56371	9.52694	9.41275	0.480015	0.533828	0.03914	8.25411		P78371	T-complex protein 1 subunit beta
Q13564	5.79706	6.0458	5.73903	5.84003	6.04646	5.8099	0.767002	0.797302	0.0381667	0.234201		Q13564	NEDD8-activating enzyme E1 regulatory subunit
Q9Y4L1	7.78672	7.85904	7.79708	7.89225	7.89441	7.77019	0.474759	0.528739	0.0380033	0.971757		Q9Y4L1	Hypoxia up-regulated protein 1
P54920	4.66375	4.85715	5.01859	4.88429	4.9091	4.8588	0.750428	0.783752	0.0375667	0.211453		P54920	Alpha-soluble NSF attachment protein
O75821	6.85428	6.86284	6.68644	6.83474	6.77905	6.90207	0.614453	0.661768	0.0374333	0.376344		O75821	Eukaryotic translation initiation factor 3 subunit G
Q9H7E9	4.41315	4.19091	4.43287	4.33206	4.40464	4.4125	0.684668	0.725313	0.0374206	0.278499		Q9H7E9	UPF0488 protein C8orf33
Q96B26	4.41069	4.58997	4.54692	4.35941	4.61731	4.68243	0.761962	0.793431	0.03719	0.397376		Q96B26	Exosome complex component RRP43
Q15126	4.42641	4.67396	3.99671	4.34552	4.32757	4.53373	0.874278	0.893853	0.0365798	0.106745		Q15126	Phosphomevalonate kinase
P20338	5.30343	5.20843	4.98675	5.19329	5.28532	5.1296	0.749816	0.783635	0.0365333	0.224809		P20338	Ras-related protein Rab-4A
Q9BT78	6.711	6.72281	6.60648	6.70129	6.80805	6.63807	0.59711	0.644802	0.0357067	0.557683		Q9BT78	COP9 signalosome complex subunit 4
Q9H488	4.76658	4.69075	5.20548	4.75372	5.29346	4.72029	0.893977	0.911293	0.034887	0.125543		Q9H488	GDP-fucose protein O-fucosyltransferase 1
P09110	5.41289	5.34734	5.25337	5.47887	5.21225	5.42545	0.737174	0.772242	0.0343233	0.428074		P09110	3-ketoacyl-CoA thiolase, peroxisomal
O60701	7.26364	7.26549	7.34068	7.39246	7.35386	7.22421	0.597246	0.644802	0.0335733	0.763816		O60701	UDP-glucose 6-dehydrogenase
P30519	6.41727	6.39252	6.37611	6.4096	6.44989	6.42591	0.118562	0.166426	0.0331667	1.60068		P30519	Heme oxygenase 2
Q05682	4.98951	5.31303	5.0737	5.15993	5.10151	5.21422	0.771482	0.801154	0.03314	0.197444		Q05682	Caldesmon
O75915	6.0595	6.04577	6.13621	6.22281	6.02889	6.08746	0.646745	0.691747	0.03256	0.668063		O75915	PRA1 family protein 3
Q9UJY5	4.96013	4.90591	4.69373	4.9649	4.87475	4.81523	0.753227	0.786141	0.0317033	0.225183		Q9UJY5	ADP-ribosylation factor-binding protein GGA1
Q86Y82	4.96275	4.61335	4.85053	4.95126	4.94688	4.62308	0.843527	0.867556	0.03153	0.176752		Q86Y82	Syntaxin-12
Q08AM6	3.35699	3.90664	3.96436	3.63703	3.87527	3.80966	0.890537	0.908382	0.0313229	0.093432		Q08AM6	Protein VAC14 homolog
P62244	9.41297	9.41087	9.41337	9.45136	9.42896	9.44725	0.0468854	0.0802975	0.03012	22.4294		P62244	40S ribosomal protein S15a
Q9BXK5	4.91044	4.99381	5.13981	5.25275	4.87984	5.00047	0.831216	0.856597	0.0296683	0.255537		Q9BXK5	Bcl-2-like protein 13
Q7Z3C6	4.42233	4.45321	4.22095	4.39717	4.26877	4.51912	0.787845	0.816781	0.0295214	0.234055		Q7Z3C6	Autophagy-related protein 9A
Q96G23	5.62381	5.61451	5.59208	5.57514	5.55994	5.78277	0.725358	0.762436	0.02915	1.78708		Q96G23	Ceramide synthase 2
Q9UFN0	4.35695	4.43463	4.48842	4.52723	4.15666	4.68161	0.873753	0.893611	0.0284989	0.431165		Q9UFN0	Protein NipSnap homolog 3A
P52948	4.79618	4.59521	5.06264	4.80668	4.94757	4.78508	0.858714	0.882006	0.0284364	0.121275		P52948	Nuclear pore complex protein Nup98-Nup96
Q9H2C0	4.51309	4.5851	4.78311	4.67898	4.50002	4.78665	0.820719	0.847466	0.0281186	0.2011		Q9H2C0	Gigaxonin
Q03154	4.12257	3.8843	4.59438	4.4038	4.30864	3.97002	0.918831	0.933042	0.02707	0.0749064		Q03154	Aminoacylase-1
P84098	9.94154	9.96988	9.97764	10.0677	9.94001	9.95886	0.587769	0.636562	0.0258467	1.36017		P84098	60S ribosomal protein L19
Q92696	4.93592	4.98799	5.0321	4.96087	5.06931	4.99446	0.618883	0.665846	0.0228767	0.475163		Q92696	Geranylgeranyl transferase type-2 subunit alpha
Q9Y4Z0	6.18769	6.19223	6.30452	6.17598	6.21062	6.36613	0.763319	0.794538	0.0227633	0.34396		Q9Y4Z0	U6 snRNA-associated Sm-like protein LSm4
P25786	7.75525	7.75493	7.75842	7.81883	7.76079	7.75716	0.373213	0.430151	0.0227267	11.7802		P25786	Proteasome subunit alpha type-1
Q9Y294	4.46969	3.91698	4.17378	4.2255	4.23181	4.17022	0.901876	0.91844	0.0223573	0.0808331		Q9Y294	Histone chaperone ASF1A
Q15773	4.48316	4.61768	5.07809	4.70839	4.66663	4.86817	0.918918	0.933042	0.0214209	0.0686597		Q15773	Myeloid leukemia factor 2
P35241	6.05463	6.05413	5.90183	5.96387	6.07596	6.03435	0.746454	0.780647	0.0211967	0.240666		P35241	Radixin
P27449	5.75129	5.42721	5.72229	5.67218	5.56559	5.72431	0.869548	0.890484	0.02043	0.113928		P27449	V-type proton ATPase 16 kDa proteolipid subunit
P03891	5.45018	4.8981	5.64265	5.22508	5.56252	5.26069	0.943479	0.952994	0.01912	0.0494724		P03891	NADH-ubiquinone oxidoreductase chain 2
Q14527	4.835	4.57378	4.69522	4.72079	4.7212	4.71889	0.825096	0.85142	0.0189602	0.145047		Q14527	Helicase-like transcription factor
Q10570	4.04765	4.61494	4.50374	4.30811	4.32984	4.58364	0.930679	0.941922	0.0184189	0.0612717		Q10570	Cleavage and polyadenylation specificity factor subunit 1
O60343	4.62797	4.50973	4.67316	4.65199	4.61907	4.59402	0.753536	0.786199	0.0180742	0.214169		O60343	TBC1 domain family member 4
Q16531	7.61342	7.573	7.5563	7.54264	7.64394	7.60882	0.641183	0.686522	0.01756	0.597902		Q16531	DNA damage-binding protein 1
Q99643	6.13437	6.18947	6.017	6.26902	6.02377	6.09925	0.857628	0.881183	0.0170667	0.193744		Q99643	Succinate dehydrogenase cytochrome b560 subunit, mitochondrial
P09622	7.16497	7.18687	7.09571	7.15081	7.13986	7.20687	0.655503	0.698527	0.0166633	0.350171		P09622	Dihydrolipoyl dehydrogenase, mitochondrial
P35268	9.74475	9.65877	9.52317	9.59653	9.67247	9.70372	0.845093	0.868879	0.0153433	0.137347		P35268	60S ribosomal protein L22
Q86U38	4.39347	4.86198	4.39844	4.53079	4.5598	4.60856	0.931881	0.942706	0.0150882	0.0560751		Q86U38	Nucleolar protein 9
Q9UHD1	6.85674	6.87007	6.60265	6.75861	6.7833	6.83142	0.883898	0.901907	0.0146233	0.0970396		Q9UHD1	Cysteine and histidine-rich domain-containing protein 1
Q9NZJ9	4.42619	4.62286	4.65151	4.43475	4.64374	4.66417	0.89716	0.914238	0.014032	0.1144		Q9NZJ9	Diphosphoinositol polyphosphate phosphohydrolase 2
O43399	8.32178	8.37807	8.26733	8.30034	8.38775	8.32006	0.75918	0.79129	0.0136567	0.246632		O43399	Tumor protein D54
Q3YEC7	5.42935	5.21835	5.37835	5.34152	5.34026	5.38245	0.861571	0.883773	0.0127267	0.1156		Q3YEC7	Rab-like protein 6
Q7Z7A3	3.96312	4.00946	4.45362	4.07661	4.14211	4.24475	0.945443	0.953685	0.0124229	0.0458737		Q7Z7A3	Cytoplasmic tRNA 2-thiolation protein 1
O95232	4.75611	4.38393	4.32196	4.49017	4.46492	4.54352	0.936986	0.947052	0.0122033	0.0519687		O95232	Luc7-like protein 3
Q01844	7.77263	7.86859	7.59282	7.82473	7.79471	7.64691	0.918243	0.932966	0.01077	0.0769322		Q01844	RNA-binding protein EWS
Q9Y2W2	4.84734	4.38267	4.46804	4.73819	4.51122	4.47943	0.953946	0.960855	0.0102633	0.0414941		Q9Y2W2	WW domain-binding protein 11
P31948	10.0521	10.1081	10.0142	10.0752	10.0665	10.0627	0.750433	0.783752	0.0099833	0.211374		P31948	Stress-induced-phosphoprotein 1
Q14203	6.14143	6.25803	6.2758	6.25695	6.29543	6.15201	0.879495	0.898836	0.00971	0.133029		Q14203	Dynactin subunit 1
Q9H2D1	4.49326	4.5695	4.35236	4.08181	4.63009	4.73067	0.968825	0.972766	0.00915	0.0830588		Q9H2D1	Mitochondrial folate transporter/carrier
O95528	5.58939	5.51745	5.65528	5.5606	5.67139	5.55662	0.879731	0.898836	0.0088307	0.128095		O95528	Solute carrier family 2, facilitated glucose transporter member 10
P62910	9.7065	9.77428	9.44935	9.59982	9.5846	9.77175	0.944542	0.953685	0.00868	0.0506372		P62910	60S ribosomal protein L32
Q9UBQ5	7.11532	7.13947	7.05963	7.02058	7.13615	7.17847	0.904033	0.920335	0.0069267	0.16917		Q9UBQ5	Eukaryotic translation initiation factor 3 subunit K
Q00613	4.67632	4.60022	4.85882	4.72954	4.74917	4.67486	0.945456	0.953685	0.00607	0.0456741		Q00613	Heat shock factor protein 1
P05091	6.49368	6.49931	6.38034	6.50686	6.37793	6.50634	0.923233	0.937116	0.0059333	0.0883973		P05091	Aldehyde dehydrogenase, mitochondrial
Q9H845	5.66836	5.58113	5.61483	5.7063	5.53376	5.64099	0.927484	0.939895	0.0055767	0.126774		Q9H845	Complex I assembly factor ACAD9, mitochondrial
P63279	7.86764	7.89365	7.79028	7.83081	7.8664	7.87095	0.880786	0.899618	0.00553	0.102848		P63279	SUMO-conjugating enzyme UBC9
P22033	4.63318	4.6058	4.70129	4.63601	4.66606	4.65473	0.867473	0.888945	0.0055119	0.112095		P22033	Methylmalonyl-CoA mutase, mitochondrial
O00410	7.73794	7.77881	7.71425	7.6486	7.78886	7.80902	0.930698	0.941922	0.00516	0.157997		O00410	Importin-5
O60664	8.74237	8.80914	8.77976	8.84923	8.75962	8.73425	0.927225	0.939895	0.0039433	0.117835		O60664	Perilipin-3
Q9BQ95	4.46169	4.43759	4.52982	4.5278	4.48513	4.42769	0.928272	0.94008	0.003838	0.0802381		Q9BQ95	Evolutionarily conserved signaling intermediate in Toll pathway, mitochondrial
Q8NI60	4.59218	4.60549	4.43564	4.55455	4.52783	4.56059	0.958664	0.964567	0.0032209	0.0341		Q8NI60	Atypical kinase COQ8A, mitochondrial
O75116	5.49178	5.47448	5.55675	5.53108	5.39017	5.61062	0.969006	0.972766	0.0029533	0.0680872		O75116	Rho-associated protein kinase 2
P06744	10.5072	10.4444	10.5302	10.5683	10.4837	10.4377	0.957334	0.963541	0.0026433	0.0595705		P06744	Glucose-6-phosphate isomerase
Q9Y617	8.86324	8.94651	8.79216	8.83903	8.88154	8.88823	0.964841	0.969838	0.0022967	0.0297283		Q9Y617	Phosphoserine aminotransferase
P14735	6.53904	6.55573	6.54732	6.5206	6.60615	6.51776	0.980486	0.983018	0.0008067	0.0966637		P14735	Insulin-degrading enzyme
P13797	7.48308	7.48381	7.40693	7.48517	7.42077	7.46979	0.985169	0.987077	0.0006367	0.0144116		P13797	Plastin-3
P01008	7.14292	7.1085	7.00443	7.07458	6.99927	7.18368	0.993829	0.99447	0.00056	0.0077665		P01008	Antithrombin-III
P62899	9.79494	9.78115	9.71622	9.83322	9.78977	9.66837	0.995776	0.995776	-0.0003167	-0.007533		P62899	60S ribosomal protein L31
Q9BQ48	5.10509	4.96442	5.05349	5.05987	4.92872	5.1323	0.992767	0.993727	-0.0007033	-0.0098836		Q9BQ48	39S ribosomal protein L34, mitochondrial
Q9UJX3	4.50187	4.03552	4.65966	4.36175	4.3746	4.45677	0.995097	0.995417	-0.0013084	-0.0040317		Q9UJX3	Anaphase-promoting complex subunit 7
Q9UBW8	5.03406	5.08828	5.04494	5.08548	4.87559	5.20056	0.98612	0.98771	-0.0018833	-0.0656586		Q9UBW8	COP9 signalosome complex subunit 7a
P62847	9.06321	8.9632	9.0147	8.98051	9.12388	8.92615	0.960683	0.966284	-0.0035233	-0.0704491		P62847	40S ribosomal protein S24
Q8IYS1	5.42473	5.24016	4.67378	4.86362	5.13037	5.33189	0.988027	0.989302	-0.0042633	-0.0108948		Q8IYS1	Peptidase M20 domain-containing protein 2
P51580	3.89159	4.30427	3.85696	3.68246	4.15518	4.20098	0.983836	0.986059	-0.0047334	-0.0190205		P51580	Thiopurine S-methyltransferase
Q9UHL4	4.91972	5.31138	4.84517	5.15841	4.93802	4.96546	0.978107	0.980951	-0.0047933	-0.01914		Q9UHL4	Dipeptidyl peptidase 2
Q92905	5.55195	5.72938	5.62685	5.50682	5.6558	5.73003	0.953633	0.960855	-0.0051767	-0.0581172		Q92905	COP9 signalosome complex subunit 5
P06132	5.64837	5.61641	5.53673	5.61007	5.62644	5.54934	0.904659	0.92067	-0.00522	-0.090791		P06132	Uroporphyrinogen decarboxylase
Q8IUI8	4.38368	4.66639	4.60687	4.544	4.51973	4.57625	0.954047	0.960855	-0.0056545	-0.0379388		Q8IUI8	Cytokine receptor-like factor 3
P60673	6.35728	6.25185	5.97851	6.07974	6.13599	6.35479	0.969729	0.973177	-0.0057067	-0.0291917		P60673	Profilin-3
Q9Y285	6.87008	6.78829	6.73666	6.72984	6.80528	6.84266	0.915929	0.930919	-0.00575	-0.0854691		Q9Y285	Phenylalanine--tRNA ligase alpha subunit
P13639	11.3789	11.3719	11.2756	11.3052	11.3525	11.3484	0.866167	0.887899	-0.0067533	-0.117016		P13639	Elongation factor 2
P51149	8.52042	8.46886	8.44383	8.45489	8.49491	8.46245	0.803598	0.831724	-0.0069533	-0.178047		P51149	Ras-related protein Rab-7a
P27816	7.54369	7.6889	7.62097	7.66567	7.56051	7.60592	0.897512	0.914296	-0.0071533	-0.098456		P27816	Microtubule-associated protein 4
P22307	6.98716	6.74787	6.85121	6.83809	6.80199	6.92285	0.926939	0.939895	-0.00777	-0.064742		P22307	Sterol carrier protein 2
O15162	5.14448	5.07443	5.70223	5.2724	5.33441	5.29053	0.971835	0.974975	-0.0079333	-0.0230602		O15162	Phospholipid scramblase 1
Q01970	6.08548	6.12151	6.04802	6.13477	6.03778	6.05737	0.830769	0.856597	-0.0083633	-0.22759		Q01970	1-phosphatidylinositol 4,5-bisphosphate phosphodiesterase beta-3
Q8WV24	4.42027	3.93667	3.77839	4.08953	3.97067	4.04931	0.968786	0.972766	-0.0086042	-0.0257304		Q8WV24	Pleckstrin homology-like domain family A member 1
P54727	8.26154	8.2706	8.1865	8.25652	8.26524	8.16905	0.830947	0.856597	-0.0092767	-0.200957		P54727	UV excision repair protein RAD23 homolog B
Q8NCN5	5.20041	5.18494	5.26546	5.1964	5.2825	5.1431	0.851666	0.875347	-0.0096033	-0.224753		Q8NCN5	Pyruvate dehydrogenase phosphatase regulatory subunit, mitochondrial
Q9H008	5.59843	5.61762	5.70726	5.66678	5.64304	5.58033	0.807594	0.835303	-0.0110533	-0.190275		Q9H008	Phospholysine phosphohistidine inorganic pyrophosphate phosphatase
Q12765	5.99841	6.0575	6.0518	6.03592	6.04469	5.9895	0.648324	0.692857	-0.0125333	-0.384517		Q12765	Secernin-1
P10619	4.51845	4.34873	4.12725	4.16757	4.46002	4.32862	0.932849	0.943177	-0.0127395	-0.064941		P10619	Lysosomal protective protein
Q8TB36	5.31084	5.40895	5.28528	5.44507	5.28553	5.23567	0.870755	0.891426	-0.0129337	-0.19811		Q8TB36	Ganglioside-induced differentiation-associated protein 1
P49591	7.74578	7.9409	7.74809	7.73921	7.77632	7.8796	0.873545	0.893611	-0.0132133	-0.117985		P49591	Serine--tRNA ligase, cytoplasmic
Q6GMV2	4.59431	4.47438	4.4036	4.51061	4.45541	4.46627	0.837021	0.861436	-0.0133333	-0.138306		Q6GMV2	SET and MYND domain-containing protein 5
Q9UNF1	4.17965	4.89423	4.59173	4.51265	4.49661	4.61587	0.954381	0.960879	-0.0134953	-0.0376242		Q9UNF1	Melanoma-associated antigen D2
Q5JRX3	4.66543	5.19701	4.7074	4.94941	4.72597	4.85342	0.945699	0.953685	-0.01368	-0.0462884		Q5JRX3	Presequence protease, mitochondrial
P62273	7.27256	7.26813	7.36325	7.3587	7.30495	7.19847	0.818642	0.845603	-0.01394	-0.259666		P62273	40S ribosomal protein S29
Q14739	6.51185	6.55401	6.62025	6.5632	6.50929	6.56781	0.703382	0.742858	-0.01527	-0.279445		Q14739	Delta(14)-sterol reductase LBR
O14737	7.32422	7.18739	7.02372	7.38583	7.35468	6.74376	0.945333	0.953685	-0.01702	-0.113128		O14737	Programmed cell death protein 5
P49366	4.99811	5.03675	5.47233	5.14027	5.03769	5.2779	0.925375	0.938983	-0.01711	-0.0649715		P49366	Deoxyhypusine synthase
O00469	4.44763	4.74295	4.66252	4.46016	4.67707	4.66245	0.882343	0.900616	-0.0178058	-0.116624		O00469	Procollagen-lysine,2-oxoglutarate 5-dioxygenase 2
Q9UHD8	7.77016	7.73128	7.70978	7.72363	7.74451	7.68932	0.495354	0.546774	-0.01792	-0.585543		Q9UHD8	Septin-9
Q14126	4.89726	4.3381	4.90968	4.81839	4.82919	4.44098	0.938578	0.948352	-0.0188267	-0.0576664		Q14126	Desmoglein-2
P24928	4.76533	4.75128	4.35408	4.47043	4.66386	4.67855	0.906384	0.921821	-0.0192794	-0.0825721		P24928	DNA-directed RNA polymerase II subunit RPB1
Q96FZ2	4.37021	4.34542	3.88797	4.22198	4.15224	4.16732	0.907557	0.922713	-0.0206866	-0.0761802		Q96FZ2	Abasic site processing protein HMCES
Q9NTM9	6.18927	6.35834	6.51056	6.25219	6.45638	6.28543	0.859385	0.882296	-0.02139	-0.13309		Q9NTM9	Copper homeostasis protein cutC homolog
P49916	4.39515	4.34484	4.79321	4.56408	4.53557	4.36483	0.892607	0.910196	-0.0229062	-0.0932533		P49916	DNA ligase 3
A1L0T0	6.29185	6.22806	6.12751	6.19632	6.21892	6.16163	0.680126	0.720994	-0.0235167	-0.283838		A1L0T0	2-hydroxyacyl-CoA lyase 2
O95140	4.85077	4.85702	4.63387	4.76193	4.56222	4.94651	0.868675	0.889883	-0.023669	-0.186268		O95140	Mitofusin-2
O14907	4.45281	4.35723	4.44582	4.26375	4.36061	4.55929	0.814217	0.841312	-0.0240698	-0.451761		O14907	Tax1-binding protein 3
Q9NWU1	4.18409	4.85554	4.61994	4.70666	4.65443	4.22588	0.927459	0.939895	-0.0242	-0.0710374		Q9NWU1	3-oxoacyl-[acyl-carrier-protein] synthase, mitochondrial
Q8WUK0	5.15497	4.68816	4.30108	4.59809	4.64953	4.82374	0.93208	0.942706	-0.0242833	-0.0567945		Q8WUK0	Phosphatidylglycerophosphatase and protein-tyrosine phosphatase 1
P16930	4.95874	4.9746	4.90775	4.85798	5.04457	4.86439	0.732156	0.767762	-0.0247167	-0.707615		P16930	Fumarylacetoacetase
Q86UP2	5.34632	5.31953	5.25327	5.3571	5.28643	5.20116	0.668117	0.710203	-0.02481	-0.517955		Q86UP2	Kinectin
Q9NXG2	5.76004	5.85884	5.84312	5.86846	5.74197	5.77658	0.635342	0.681665	-0.0249967	-0.470842		Q9NXG2	THUMP domain-containing protein 1
Q9NYF8	5.07031	5.041	5.12107	5.01348	5.0016	5.14219	0.655429	0.698527	-0.0250367	-0.618021		Q9NYF8	Bcl-2-associated transcription factor 1
O14818	8.71244	8.73854	8.72589	8.69261	8.67015	8.73507	0.300316	0.359061	-0.0263467	-2.01859		O14818	Proteasome subunit alpha type-7
Q8WUM4	7.20292	7.16116	7.11818	7.13912	7.15632	7.10711	0.413787	0.471708	-0.02657	-0.627073		Q8WUM4	Programmed cell death 6-interacting protein
P18621	9.20319	9.21128	8.90044	9.13946	9.09291	9.0026	0.82624	0.852318	-0.0266467	-0.150398		P18621	60S ribosomal protein L17
P12004	9.00422	9.04498	8.94594	8.94372	8.99865	8.971	0.465174	0.519832	-0.0272567	-0.547569		P12004	Proliferating cell nuclear antigen
P22061	7.22416	7.09847	7.11822	7.12126	7.08302	7.15027	0.557545	0.607004	-0.0287667	-0.425599		P22061	Protein-L-isoaspartate(D-aspartate) O-methyltransferase
P07900	11.0007	10.9996	10.942	10.9483	10.9852	10.9193	0.334452	0.392595	-0.02981	-0.887725		P07900	Heat shock protein HSP 90-alpha
P48506	5.53918	5.56318	5.6449	5.46883	5.57522	5.61362	0.611106	0.65862	-0.0298633	-0.538817		P48506	Glutamate--cysteine ligase catalytic subunit
P36551	10.0223	9.95349	9.90187	9.95353	9.91112	9.92123	0.480697	0.534395	-0.0305967	-0.506363		P36551	Oxygen-dependent coproporphyrinogen-III oxidase, mitochondrial
Q9BRX2	4.21075	4.02676	4.10753	4.0603	4.02498	4.16611	0.671461	0.713026	-0.0312148	-0.338471		Q9BRX2	Protein pelota homolog
Q96GG9	5.11155	5.04499	4.9262	4.94149	4.96808	5.07933	0.673886	0.715111	-0.03128	-0.333143		Q96GG9	DCN1-like protein 1
O95999	4.14087	4.67125	4.93231	4.47142	4.53654	4.64224	0.906219	0.921821	-0.0314093	-0.0778836		O95999	B-cell lymphoma/leukemia 10
Q16795	7.14849	7.17277	7.30401	7.18798	7.1824	7.16033	0.582882	0.631489	-0.03152	-0.376736		Q16795	NADH dehydrogenase [ubiquinone] 1 alpha subcomplex subunit 9, mitochondrial
P31040	7.62274	7.61265	7.5874	7.56376	7.539	7.62411	0.336389	0.394444	-0.0319733	-1.7564		P31040	Succinate dehydrogenase [ubiquinone] flavoprotein subunit, mitochondrial
Q9BXR0	6.12913	5.97548	5.98305	5.96948	6.14002	5.88176	0.743958	0.778298	-0.0321333	-0.371023		Q9BXR0	Queuine tRNA-ribosyltransferase catalytic subunit 1
Q3MHD2	4.08948	4.28032	3.88447	4.07532	3.99431	4.08809	0.807962	0.835405	-0.0321856	-0.16258		Q3MHD2	Protein LSM12 homolog
P50552	6.40065	6.53755	6.38467	6.36433	6.41075	6.45094	0.595947	0.643847	-0.0322833	-0.384174		P50552	Vasodilator-stimulated phosphoprotein
Q9P2B2	5.49623	5.74827	5.5865	5.58215	5.55198	5.59988	0.706075	0.744436	-0.03233	-0.253173		Q9P2B2	Prostaglandin F2 receptor negative regulator
O95219	4.70022	4.76865	4.64452	4.66575	4.74533	4.60157	0.574697	0.623275	-0.0335796	-0.540093		O95219	Sorting nexin-4
P12955	6.64234	6.67231	6.52588	6.46905	6.7062	6.56373	0.70466	0.743448	-0.03385	-0.437592		P12955	Xaa-Pro dipeptidase
Q96QD8	6.44178	6.10975	6.2143	6.15915	6.2257	6.27585	0.762001	0.793431	-0.0350433	-0.206422		Q96QD8	Sodium-coupled neutral amino acid transporter 2
Q9NPD3	5.1884	5.4699	5.39779	5.35047	5.41222	5.18825	0.761863	0.793431	-0.03505	-0.239703		Q9NPD3	Exosome complex component RRP41
P30046	8.44109	8.42066	8.37702	8.37322	8.38607	8.37311	0.196807	0.25262	-0.0354567	-1.08337		P30046	D-dopachrome decarboxylase
O00303	7.65425	7.75928	7.71925	7.75116	7.64184	7.63292	0.507633	0.558937	-0.03562	-0.671982		O00303	Eukaryotic translation initiation factor 3 subunit F
P61081	7.54264	7.59834	7.33638	7.37852	7.44724	7.54288	0.720348	0.757933	-0.03624	-0.262603		P61081	NEDD8-conjugating enzyme Ubc12
Q06265	5.6153	5.33828	5.54187	5.52676	5.40717	5.45267	0.716426	0.754068	-0.0362833	-0.252817		Q06265	Exosome complex component RRP45
Q9BXJ9	7.00332	7.0512	6.88631	6.96257	6.92025	6.94677	0.531672	0.582308	-0.03708	-0.437131		Q9BXJ9	N-alpha-acetyltransferase 15, NatA auxiliary subunit
Q9Y263	4.99966	4.74662	4.61265	4.67327	4.79005	4.78389	0.780216	0.809412	-0.037242	-0.189494		Q9Y263	Phospholipase A-2-activating protein
P61106	7.16782	7.02626	7.11174	7.10486	7.06529	7.02394	0.485957	0.538507	-0.0372433	-0.522442		P61106	Ras-related protein Rab-14
O60271	5.00309	4.81917	5.43915	5.01325	4.98798	5.14736	0.859593	0.882296	-0.0376067	-0.118104		O60271	C-Jun-amino-terminal kinase-interacting protein 4
P61019	7.43435	7.50948	7.34755	7.31054	7.42516	7.44099	0.572998	0.621852	-0.03823	-0.471771		P61019	Ras-related protein Rab-2A
O15042	5.18044	5.06974	5.14602	5.87346	3.40728	6.00072	0.967989	0.972688	-0.0382467	-0.675095		O15042	U2 snRNP-associated SURP motif-containing protein
P52888	6.54453	6.39478	6.45831	6.40676	6.44783	6.42735	0.471399	0.525753	-0.03856	-0.513032		P52888	Thimet oligopeptidase
Q99627	6.30567	6.20433	6.58941	6.38667	6.42254	6.17236	0.793639	0.821964	-0.03928	-0.196784		Q99627	COP9 signalosome complex subunit 8
Q16222	5.5598	5.74495	5.36548	5.54191	5.5501	5.45924	0.756118	0.788628	-0.03966	-0.209008		Q16222	UDP-N-acetylhexosamine pyrophosphorylase
Q96GX9	4.91687	5.57907	5.18976	5.06376	5.27724	5.22565	0.859848	0.882296	-0.0396833	-0.11924		Q96GX9	Methylthioribulose-1-phosphate dehydratase
Q16775	5.14172	5.23768	5.23169	5.21782	5.30394	4.96423	0.728073	0.765031	-0.0417	-0.775715		Q16775	Hydroxyacylglutathione hydrolase, mitochondrial
P30050	9.46462	9.44479	9.31322	9.42076	9.31913	9.35379	0.493714	0.545546	-0.0429833	-0.522366		P30050	60S ribosomal protein L12
Q86W56	3.97927	4.02082	4.04065	3.92283	4.01108	3.97614	0.245052	0.303142	-0.0435603	-1.3907		Q86W56	Poly(ADP-ribose) glycohydrolase
P11233	7.08049	7.19076	6.94824	7.03143	7.06489	6.99191	0.602471	0.650216	-0.0437533	-0.36033		P11233	Ras-related protein Ral-A
P62081	10.0373	10.0129	9.99946	10.0152	9.94774	9.95527	0.165748	0.219186	-0.04382	-2.28359		P62081	40S ribosomal protein S7
P49419	8.42961	8.45659	8.42318	8.43148	8.36414	8.37787	0.144983	0.196926	-0.0452967	-2.55523		P49419	Alpha-aminoadipic semialdehyde dehydrogenase
Q96C19	6.7395	6.65403	6.69409	6.63441	6.69912	6.61787	0.264141	0.323023	-0.0454067	-1.06182		Q96C19	EF-hand domain-containing protein D2
Q9NZN4	4.51869	4.37993	4.43898	4.36516	4.30005	4.53466	0.606822	0.65423	-0.0459122	-0.659319		Q9NZN4	EH domain-containing protein 2
Q9Y490	6.64393	6.74388	6.76005	6.68738	6.61713	6.70444	0.367179	0.423983	-0.0463033	-0.736191		Q9Y490	Talin-1
O75935	5.46694	5.49177	5.37449	5.49751	5.67749	5.01475	0.83295	0.858099	-0.0478167	-0.773687		O75935	Dynactin subunit 3
Q99873	9.15126	9.11957	9.00041	9.00792	9.04395	9.07433	0.410717	0.468507	-0.0483467	-0.607833		Q99873	Protein arginine N-methyltransferase 1
P13674	6.51723	6.37229	6.56993	6.38951	6.443	6.48101	0.511225	0.561895	-0.0486433	-0.47529		P13674	Prolyl 4-hydroxylase subunit alpha-1
P57678	5.02879	4.74081	4.62489	4.67327	4.79005	4.78389	0.72862	0.765347	-0.0490953	-0.236071		P57678	Gem-associated protein 4
Q5RKV6	5.3851	5.42336	5.49314	5.42816	5.38473	5.34077	0.292896	0.351815	-0.0493133	-0.900191		Q5RKV6	Exosome complex component MTR3
P49821	6.08939	6.11938	6.11778	6.05616	5.97475	6.14662	0.423246	0.48068	-0.0496733	-2.94416		P49821	NADH dehydrogenase [ubiquinone] flavoprotein 1, mitochondrial
Q93045	9.40683	9.58142	9.26312	9.53965	9.2006	9.36173	0.72981	0.766337	-0.0497967	-0.312402		Q93045	Stathmin-2
Q13620	5.45223	5.45147	5.43709	5.32698	5.46467	5.39721	0.330256	0.389026	-0.0506433	-5.93697		Q13620	Cullin-4B
Q8WZA9	4.86655	4.32867	4.69483	4.3868	4.71074	4.63661	0.796872	0.825037	-0.051967	-0.189153		Q8WZA9	Immunity-related GTPase family Q protein
P55809	6.42014	6.50433	6.58718	6.38808	6.59977	6.36662	0.591278	0.639299	-0.0523933	-0.627308		P55809	Succinyl-CoA:3-ketoacid coenzyme A transferase 1, mitochondrial
Q07020	10.1968	10.1338	10.0825	10.1188	10.0548	10.0815	0.254812	0.313219	-0.0526733	-0.920124		Q07020	60S ribosomal protein L18
P30622	4.76907	4.7726	4.69855	4.69559	4.7328	4.65056	0.187648	0.242264	-0.053756	-1.28694		P30622	CAP-Gly domain-containing linker protein 1
Q9UHV9	7.82622	7.86032	7.74801	7.84266	7.7916	7.63804	0.49418	0.545788	-0.0540833	-0.939263		Q9UHV9	Prefoldin subunit 2
Q9BYT8	6.53775	6.57133	6.68965	6.6149	6.44451	6.57479	0.471992	0.526068	-0.0548433	-0.687326		Q9BYT8	Neurolysin, mitochondrial
Q99797	4.99588	4.36931	4.40509	4.56366	4.53841	4.50177	0.810759	0.838019	-0.0554805	-0.15767		Q99797	Mitochondrial intermediate peptidase
Q9Y6X5	4.80853	4.82848	4.50433	4.77181	4.61921	4.58302	0.672157	0.71352	-0.0557667	-0.306978		Q9Y6X5	Bis(5'-adenosyl)-triphosphatase ENPP4
P08581	4.10251	4.12566	4.07126	3.68347	4.00799	4.43994	0.822343	0.848862	-0.0560134	-2.05175		P08581	Hepatocyte growth factor receptor
Q96PD2	6.47397	6.37068	6.51618	6.42596	6.35935	6.40463	0.322	0.380735	-0.0569633	-0.760969		Q96PD2	Discoidin, CUB and LCCL domain-containing protein 2
P03915	4.98198	5.05661	4.84171	5.01545	4.70331	4.98351	0.644491	0.689574	-0.0593433	-0.543895		P03915	NADH-ubiquinone oxidoreductase chain 5
Q8WUM9	3.99611	4.05308	4.12776	4.15015	3.98223	3.8653	0.561237	0.610596	-0.0597567	-0.905103		Q8WUM9	Sodium-dependent phosphate transporter 1
Q9NYB0	4.72077	4.73009	5.11269	4.78479	4.90985	4.68787	0.704371	0.743448	-0.060346	-0.269844		Q9NYB0	Telomeric repeat-binding factor 2-interacting protein 1
Q8TCD5	5.73585	5.46429	5.7363	5.60323	5.5971	5.5538	0.573185	0.621852	-0.06077	-0.387279		Q8TCD5	5'(3')-deoxyribonucleotidase, cytosolic type
Q12979	4.07066	4.29533	4.58336	4.22883	4.1721	4.36574	0.731183	0.767199	-0.0608941	-0.236941		Q12979	Active breakpoint cluster region-related protein
Q99598	5.77585	5.65915	5.8745	5.69008	5.71159	5.72317	0.427417	0.485062	-0.0615533	-0.57099		Q99598	Translin-associated protein X
P04406	13.8838	13.8356	13.8985	13.84	13.7945	13.7979	0.0654266	0.104179	-0.06182	-1.87913		P04406	Glyceraldehyde-3-phosphate dehydrogenase
Q9Y262	7.69422	7.63252	7.73126	7.63738	7.60013	7.63494	0.152775	0.205888	-0.06185	-1.23996		Q9Y262	Eukaryotic translation initiation factor 3 subunit L
P20042	7.06849	6.99464	6.72462	6.80232	6.87258	6.92709	0.622171	0.668457	-0.06192	-0.34206		P20042	Eukaryotic translation initiation factor 2 subunit 2
Q15642	5.68704	5.67631	5.60931	5.5624	5.61834	5.60516	0.11178	0.158337	-0.0622533	-1.47789		Q15642	Cdc42-interacting protein 4
P48651	5.29154	5.3631	5.53778	5.28749	5.3384	5.37887	0.490194	0.542602	-0.0625533	-0.493839		P48651	Phosphatidylserine synthase 1
Q8TBC4	6.02925	6.0289	5.76008	5.71017	5.80103	6.11767	0.702322	0.74199	-0.06312	-0.406427		Q8TBC4	NEDD8-activating enzyme E1 catalytic subunit
O15173	6.71221	6.71582	6.77097	6.81946	6.58714	6.59967	0.487191	0.539682	-0.0642433	-1.95076		O15173	Membrane-associated progesterone receptor component 2
P25208	4.49413	4.52483	4.46919	3.75635	3.31064	6.22645	0.94946	0.957167	-0.0649033	-2.32865		P25208	Nuclear transcription factor Y subunit beta
P62873	8.22092	8.30123	8.24215	8.145	8.22433	8.19879	0.122921	0.171384	-0.0653933	-1.57139		P62873	Guanine nucleotide-binding protein G(I)/G(S)/G(T) subunit beta-1
O15067	6.18401	6.12051	6.14104	6.09026	6.04175	6.11648	0.0862831	0.129675	-0.06569	-2.02721		O15067	Phosphoribosylformylglycinamidine synthase
Q96FN4	4.3594	4.23999	4.1446	4.11926	4.15472	4.26968	0.438691	0.495322	-0.0667766	-0.620464		Q96FN4	Copine-2
P05165	4.77281	5.03059	4.48191	4.62874	4.64077	4.81294	0.720586	0.757933	-0.06762	-0.246333		P05165	Propionyl-CoA carboxylase alpha chain, mitochondrial
O43181	5.68834	5.173	5.40971	5.35023	5.32993	5.38759	0.694499	0.734976	-0.0677667	-0.262708		O43181	NADH dehydrogenase [ubiquinone] iron-sulfur protein 4, mitochondrial
P46734	3.87731	4.01622	4.57659	4.08118	4.0547	4.12906	0.779846	0.809299	-0.0683946	-0.184749		P46734	Dual specificity mitogen-activated protein kinase kinase 3
P49840	4.38888	4.55189	4.61197	4.5217	4.43003	4.395	0.43294	0.490792	-0.0686723	-0.594902		P49840	Glycogen synthase kinase-3 alpha
O43488	7.17542	7.26687	7.24124	7.20371	7.16863	7.10378	0.159204	0.212523	-0.0691367	-1.46557		O43488	Aflatoxin B1 aldehyde reductase member 2
Q14247	6.36762	6.54344	6.54277	6.42165	6.45989	6.36444	0.366524	0.423755	-0.0692833	-0.683828		Q14247	Src substrate cortactin
Q6DKK2	4.99087	5.26438	5.13245	5.14055	5.0644	4.97313	0.500596	0.552167	-0.0698733	-0.510832		Q6DKK2	Tetratricopeptide repeat protein 19, mitochondrial
Q8N8S7	5.27009	5.52784	5.67286	5.49152	5.40839	5.36104	0.620208	0.66681	-0.0699467	-0.34288		Q8N8S7	Protein enabled homolog
Q6YP21	5.75463	5.77849	5.67344	5.72519	5.53553	5.73562	0.406537	0.464421	-0.0700733	-1.27243		Q6YP21	Kynurenine--oxoglutarate transaminase 3
Q9H2G2	4.05319	4.05063	4.21249	4.03886	4.0493	4.0152	0.314983	0.373958	-0.0709864	-0.765601		Q9H2G2	STE20-like serine/threonine-protein kinase
Q9NUQ2	5.77765	5.58594	5.39197	5.53833	5.54885	5.45342	0.590672	0.639037	-0.0716533	-0.371567		Q9NUQ2	1-acyl-sn-glycerol-3-phosphate acyltransferase epsilon
P61086	7.30843	7.31662	7.35743	7.2164	7.22418	7.32504	0.163484	0.216838	-0.0722867	-2.75406		P61086	Ubiquitin-conjugating enzyme E2 K
Q99613	8.02984	8.052	7.96905	7.93463	7.96026	7.93667	0.0862148	0.129635	-0.07311	-1.70229		Q99613	Eukaryotic translation initiation factor 3 subunit C
Q15631	7.02084	6.9174	7.06803	6.89795	6.92514	6.96228	0.234678	0.292054	-0.0736333	-0.955711		Q15631	Translin
O96011	3.87858	4.28551	4.25482	3.94519	4.10394	4.14643	0.643739	0.689008	-0.07445	-0.32855		O96011	Peroxisomal membrane protein 11B
Q14558	5.74495	5.66761	5.72928	5.77953	5.61233	5.51831	0.421773	0.479358	-0.0772233	-1.88873		Q14558	Phosphoribosyl pyrophosphate synthase-associated protein 1
P22681	4.46787	4.40177	4.379	4.45833	4.25746	4.29783	0.333544	0.391848	-0.0783387	-1.69704		P22681	E3 ubiquitin-protein ligase CBL
O00515	4.17252	4.4537	4.50141	4.20182	4.38558	4.30467	0.545559	0.595705	-0.07852	-0.441818		O00515	Ladinin-1
P62937	12.6255	12.6475	12.5509	12.5349	12.5588	12.4943	0.0979251	0.143533	-0.07867	-1.55327		P62937	Peptidyl-prolyl cis-trans isomerase A
Q9BRP8	4.37257	4.56469	4.57302	4.55174	4.52493	4.19641	0.588223	0.636832	-0.0790667	-0.697226		Q9BRP8	Partner of Y14 and mago
O15372	6.94562	7.00945	6.9475	6.84381	6.90517	6.91267	0.0568254	0.0938682	-0.0803067	-2.21098		O15372	Eukaryotic translation initiation factor 3 subunit H
P05388	9.53033	9.56614	9.49605	9.42075	9.49311	9.43481	0.0540493	0.0900822	-0.0812833	-2.31921		P05388	60S acidic ribosomal protein P0
P33316	7.86903	8.22938	7.6254	7.69993	7.8264	7.95223	0.69927	0.739521	-0.08175	-0.269035		P33316	Deoxyuridine 5'-triphosphate nucleotidohydrolase, mitochondrial
O15498	6.13021	5.98734	5.7785	5.8362	5.88481	5.92904	0.509998	0.561005	-0.082	-0.463583		O15498	Synaptobrevin homolog YKT6
Q13177	6.69236	6.70928	6.61889	6.62832	6.53099	6.61069	0.110608	0.157036	-0.08351	-1.73788		Q13177	Serine/threonine-protein kinase PAK 2
P35270	6.4101	6.34962	6.35815	6.23976	6.31632	6.30961	0.0567801	0.0938682	-0.08406	-2.56791		P35270	Sepiapterin reductase
P61353	9.728	9.84466	9.72482	9.73205	9.68742	9.62522	0.172137	0.226094	-0.0842633	-1.2339		P61353	60S ribosomal protein L27
O60524	4.97737	4.74637	4.66304	4.67707	4.47455	4.98215	0.659141	0.701403	-0.084336	-0.517896		O60524	Nuclear export mediator factor NEMF
Q16891	7.5878	7.54198	7.56781	7.52299	7.46126	7.46021	0.0343535	0.0640059	-0.0843767	-3.67303		Q16891	MICOS complex subunit MIC60
Q9UKN8	4.99072	4.69505	4.70846	4.71901	4.68653	4.73134	0.468092	0.522439	-0.0857801	-0.513749		Q9UKN8	General transcription factor 3C polypeptide 4
P06730	8.04779	8.01237	7.93197	7.93476	7.92354	7.87571	0.111966	0.158337	-0.08604	-1.44976		P06730	Eukaryotic translation initiation factor 4E
P46777	8.78032	8.86507	8.73703	8.67265	8.68745	8.7574	0.134643	0.185066	-0.0883067	-1.35587		P46777	60S ribosomal protein L5
Q15019	7.52297	7.6319	7.60151	7.48948	7.54314	7.45823	0.100831	0.146711	-0.08851	-1.57461		Q15019	Septin-2
P47985	6.49876	6.38229	6.5	6.39036	6.40833	6.31611	0.146181	0.198293	-0.08875	-1.31278		P47985	Cytochrome b-c1 complex subunit Rieske, mitochondrial
A8MWD9;P62308	7.67179	7.7104	7.92178	7.67073	7.68549	7.67911	0.368237	0.424889	-0.0895467	-0.665389		A8MWD9	Putative small nuclear ribonucleoprotein G-like protein 15
Q9NV88	4.64457	4.31405	4.75604	4.33451	4.54157	4.56639	0.590411	0.638977	-0.0907338	-0.394729		Q9NV88	Integrator complex subunit 9
Q12931	9.46561	9.48527	9.49645	9.44164	9.38902	9.33968	0.0775462	0.118787	-0.09233	-5.91362		Q12931	Heat shock protein 75 kDa, mitochondrial
Q13098	6.78445	6.70939	6.62157	6.4436	6.65741	6.73568	0.416475	0.474388	-0.0929067	-1.13963		Q13098	COP9 signalosome complex subunit 1
Q99614	6.39442	6.393	6.34852	6.2724	6.33672	6.24522	0.0536121	0.089594	-0.0938667	-3.59641		Q99614	Tetratricopeptide repeat protein 1
O60551	4.33441	4.81526	4.54326	4.50927	4.41504	4.48695	0.572054	0.621058	-0.0938912	-0.389404		O60551	Glycylpeptide N-tetradecanoyltransferase 2
Q53H82	5.68773	5.86649	5.79898	5.69343	5.64957	5.72657	0.203627	0.259124	-0.0945433	-1.04737		Q53H82	Endoribonuclease LACTB2
Q9NTX5	6.51838	6.37747	6.49602	6.36954	6.44143	6.29674	0.192448	0.247433	-0.09472	-1.25077		Q9NTX5	Ethylmalonyl-CoA decarboxylase
Q6IAA8	3.85087	3.64927	3.96505	4.06349	3.44942	3.66798	0.671129	0.712917	-0.0947667	-0.592684		Q6IAA8	Ragulator complex protein LAMTOR1
Q9H7B2	3.83315	3.96349	4.57978	4.11207	4.0072	3.97256	0.722308	0.759487	-0.094863	-0.23787		Q9H7B2	Ribosome production factor 2 homolog
O60610	6.41331	6.42038	6.46131	6.38199	6.35885	6.26891	0.093879	0.138873	-0.0950833	-3.66917		O60610	Protein diaphanous homolog 1
P16278	5.65544	5.62542	5.84159	5.63077	5.63915	5.56562	0.290975	0.349778	-0.0956367	-0.81667		P16278	Beta-galactosidase
P07205	5.00585	4.98292	5.00459	5.00137	4.8573	4.84663	0.191887	0.246917	-0.0960187	-7.44951		P07205	Phosphoglycerate kinase 2
Q86TI2	5.52941	5.48153	5.47994	5.54524	5.39917	5.2582	0.365873	0.423578	-0.09609	-3.4179		Q86TI2	Dipeptidyl peptidase 9
O75489	7.1739	6.91107	7.0011	7.00861	6.88086	6.90819	0.347869	0.40637	-0.0961367	-0.71975		O75489	NADH dehydrogenase [ubiquinone] iron-sulfur protein 3, mitochondrial
P09758	5.15057	5.12066	5.16319	5.04721	4.95182	5.14527	0.221633	0.278161	-0.0967071	-4.42813		P09758	Tumor-associated calcium signal transducer 2
Q00688	7.24092	7.30438	7.30833	7.2528	7.07287	7.23684	0.227689	0.284841	-0.09704	-2.56513		Q00688	Peptidyl-prolyl cis-trans isomerase FKBP3
Q9UKY7	6.90163	6.74105	6.78394	6.86761	6.66128	6.60655	0.366572	0.423755	-0.09706	-1.16739		Q9UKY7	Protein CDV3 homolog
P55884	8.11216	8.05021	8.06587	7.93483	7.96376	8.03631	0.0625662	0.100629	-0.09778	-3.03548		P55884	Eukaryotic translation initiation factor 3 subunit B
Q92506	4.83856	4.72593	4.84851	4.90738	4.73427	4.47728	0.520898	0.571717	-0.0980233	-1.4398		Q92506	Estradiol 17-beta-dehydrogenase 8
Q13217	4.8913	5.22535	4.8168	4.90555	4.99463	4.73864	0.546534	0.596271	-0.09821	-0.451369		Q13217	DnaJ homolog subfamily C member 3
P62316	7.59275	7.72121	7.55188	7.45955	7.48027	7.63075	0.255811	0.314198	-0.0984233	-1.11389		P62316	Small nuclear ribonucleoprotein Sm D2
Q9UQB8	5.57058	5.58056	5.55103	5.5679	5.29939	5.53937	0.366733	0.423784	-0.0985033	-6.55761		Q9UQB8	Brain-specific angiogenesis inhibitor 1-associated protein 2
P62906	9.06028	9.07905	8.99271	8.9483	8.89462	8.99184	0.0617732	0.0996394	-0.0990933	-2.18217		P62906	60S ribosomal protein L10a
Q9H0U3	5.64705	5.5956	5.28869	5.45102	5.36161	5.4181	0.467155	0.521769	-0.100203	-0.517146		Q9H0U3	Magnesium transporter protein 1
Q6P3W7	4.98979	4.58871	4.73528	4.45374	4.73171	4.82596	0.567393	0.616861	-0.10079	-0.496634		Q6P3W7	SCY1-like protein 2
Q15526	5.62879	5.1932	5.45371	5.46246	5.33826	5.16966	0.545631	0.595705	-0.101773	-0.464322		Q15526	Surfeit locus protein 1
Q13362	4.7031	4.65479	4.39001	4.52742	4.50658	4.40796	0.410335	0.468243	-0.10198	-0.60502		Q13362	Serine/threonine-protein phosphatase 2A 56 kDa regulatory subunit gamma isoform
Q7Z4W1	7.81438	7.87493	7.86706	7.76405	7.72822	7.75778	0.0161505	0.0370911	-0.102107	-3.10141		Q7Z4W1	L-xylulose reductase
O75390	8.46967	8.41074	8.53096	8.38793	8.39849	8.31804	0.0818077	0.124151	-0.102303	-1.70183		O75390	Citrate synthase, mitochondrial
O43688	4.8767	4.50146	4.31314	4.65388	4.22646	4.50262	0.648324	0.692857	-0.102778	-0.358238		O43688	Phospholipid phosphatase 2
Q02952	8.24052	8.40471	8.31514	8.24827	8.14926	8.25392	0.159899	0.213268	-0.102973	-1.25259		Q02952	A-kinase anchor protein 12
Q16718	6.16488	6.00349	6.12084	5.86076	6.1222	5.99694	0.324132	0.382964	-0.103103	-1.2359		Q16718	NADH dehydrogenase [ubiquinone] 1 alpha subcomplex subunit 5
P46776	10.7951	10.9152	10.5516	10.6706	10.6132	10.6688	0.437457	0.494648	-0.103133	-0.556727		P46776	60S ribosomal protein L27a
P34897	9.21029	9.21366	9.2042	9.14653	9.10986	9.06146	0.0506889	0.0852595	-0.103433	-21.5723		P34897	Serine hydroxymethyltransferase, mitochondrial
Q9UEE9	5.81005	5.88748	5.54166	6.18487	5.58398	5.15927	0.76803	0.798104	-0.103689	-0.571335		Q9UEE9	Craniofacial development protein 1
Q96P11	5.08437	4.44821	4.66267	4.59009	4.7381	4.55501	0.640002	0.685953	-0.104014	-0.321372		Q96P11	28S rRNA (cytosine-C(5))-methyltransferase
Q8IZP0	5.76971	5.76529	5.54484	5.55788	5.58028	5.62741	0.291538	0.35032	-0.104757	-0.814772		Q8IZP0	Abl interactor 1
O95379	4.3503	4.30701	3.77662	4.14788	4.06192	3.90875	0.636744	0.682933	-0.105125	-0.329082		O95379	Tumor necrosis factor alpha-induced protein 8
Q9NQR4	6.18937	6.29876	6.03999	6.04764	6.05373	6.10608	0.288049	0.347004	-0.10689	-0.82287		Q9NQR4	Omega-amidase NIT2
Q9UQ80	9.70314	9.70366	9.57668	9.49155	9.57076	9.60012	0.119531	0.167484	-0.107017	-1.46273		Q9UQ80	Proliferation-associated protein 2G4
P00966	5.94898	5.95439	5.93565	5.81911	5.8604	5.83818	0.00478518	0.0161676	-0.10711	-11.1054		P00966	Argininosuccinate synthase
O75367	4.90322	4.85635	4.73819	4.74503	4.75779	4.67159	0.14684	0.1991	-0.107783	-1.2674		O75367	Core histone macro-H2A.1
Q9H201	3.34102	3.90031	3.39895	3.53092	3.21559	3.5704	0.639578	0.685736	-0.10779	-0.350479		Q9H201	Epsin-3
Q9NZL4	5.90546	5.76728	5.78371	5.6241	5.67621	5.83271	0.2389	0.296452	-0.10781	-1.42826		Q9NZL4	Hsp70-binding protein 1
P61313	9.69634	9.61634	9.53412	9.48394	9.52132	9.51634	0.139634	0.190588	-0.1084	-1.33641		P61313	60S ribosomal protein L15
P52735	4.19701	4.74495	4.8848	4.49906	4.50177	4.49924	0.655558	0.698527	-0.108897	-0.299568		P52735	Guanine nucleotide exchange factor VAV2
P62318	9.20506	9.21627	9.19046	9.11831	9.09303	9.07282	0.00455859	0.0156575	-0.10921	-8.43838		P62318	Small nuclear ribonucleoprotein Sm D3
O00154	8.82005	8.80301	8.79664	8.70012	8.69219	8.69672	0.00188452	0.00918594	-0.110223	-9.10674		O00154	Cytosolic acyl coenzyme A thioester hydrolase
P16989	7.12034	7.05221	6.94716	7.01533	6.81604	6.9576	0.230823	0.28799	-0.110247	-1.26367		P16989	Y-box-binding protein 3
Q9BTY2	4.10754	3.82105	3.922	4.04424	3.6484	3.82523	0.481925	0.535376	-0.110907	-0.763234		Q9BTY2	Plasma alpha-L-fucosidase
O15400	5.72997	5.95385	5.72525	5.83759	5.5938	5.64427	0.353088	0.411075	-0.111137	-0.850703		O15400	Syntaxin-7
P08559	7.09552	7.1536	6.92541	6.86168	6.99957	6.97608	0.248732	0.306838	-0.1124	-0.947804		P08559	Pyruvate dehydrogenase E1 component subunit alpha, somatic form, mitochondrial
Q96M27	5.53282	5.73619	5.77385	5.5101	5.70789	5.48615	0.333423	0.391848	-0.112907	-0.870778		Q96M27	Protein PRRC1
O75663	5.35637	5.74178	5.50303	5.29037	5.45529	5.51632	0.446713	0.501825	-0.113067	-0.58123		O75663	TIP41-like protein
P07996	5.39807	5.33846	5.31875	5.25352	5.13187	5.32953	0.177553	0.231835	-0.113453	-2.74714		P07996	Thrombospondin-1
Q9H2P0	4.70359	4.42151	4.81154	4.44613	4.63361	4.51619	0.445098	0.500553	-0.11357	-0.563933		Q9H2P0	Activity-dependent neuroprotector homeobox protein
Q53GS9	6.19674	6.12422	5.9935	5.96513	5.91747	6.09025	0.222773	0.279028	-0.11387	-1.10554		Q53GS9	U4/U6.U5 tri-snRNP-associated protein 2
Q9HA77	4.03859	4.28127	4.18135	3.80099	3.93702	4.42043	0.615399	0.662557	-0.114255	-0.936762		Q9HA77	Probable cysteine--tRNA ligase, mitochondrial
Q9BUN8	7.16338	7.30006	7.28155	7.09547	7.0406	7.26552	0.238571	0.296305	-0.114467	-1.54374		Q9BUN8	Derlin-1
Q9BWH6	4.16025	4.01534	4.52974	4.03598	4.07113	4.25387	0.546163	0.596076	-0.114784	-0.432746		Q9BWH6	RNA polymerase II-associated protein 1
P54577	8.23578	8.17048	8.13536	8.01188	8.10316	8.0807	0.045966	0.0792913	-0.115293	-2.26242		P54577	Tyrosine--tRNA ligase, cytoplasmic
Q6NVY1	5.33598	5.41221	5.48399	5.24541	5.29173	5.34744	0.097929	0.143533	-0.115867	-1.56542		Q6NVY1	3-hydroxyisobutyryl-CoA hydrolase, mitochondrial
Q9ULC4	6.60712	6.59194	6.50164	6.46613	6.45083	6.43434	0.0622708	0.100286	-0.116467	-2.04241		Q9ULC4	Malignant T-cell-amplified sequence 1
P08754	6.02525	6.16673	5.93914	6.03836	5.93382	5.80688	0.280998	0.339784	-0.117353	-1.02124		P08754	Guanine nucleotide-binding protein G(i) subunit alpha-3
Q10471	4.54866	4.35541	4.3626	4.17718	4.44776	4.28882	0.310801	0.369746	-0.117638	-1.07377		Q10471	Polypeptide N-acetylgalactosaminyltransferase 2
Q9NX47	5.08613	5.00285	5.00832	4.95871	4.77393	5.01167	0.239071	0.296452	-0.117663	-2.52588		Q9NX47	E3 ubiquitin-protein ligase MARCHF5
P63172	4.45312	3.9836	3.96824	3.93493	4.26433	3.84865	0.591326	0.639299	-0.119017	-0.431817		P63172	Dynein light chain Tctex-type 1
Q9NV96	4.1512	4.23766	3.97701	4.11366	3.77092	4.12303	0.445265	0.500561	-0.119418	-0.899496		Q9NV96	Cell cycle control protein 50A
Q08209	7.42944	7.21711	7.27613	7.1464	7.19833	7.21537	0.18853	0.243201	-0.12086	-1.10275		Q08209	Serine/threonine-protein phosphatase 2B catalytic subunit alpha isoform
Q9Y3L3	4.83724	4.96357	4.97574	4.67728	4.79207	4.94215	0.257743	0.316321	-0.121683	-1.58666		Q9Y3L3	SH3 domain-binding protein 1
Q02878	10.0279	10.0057	10.0002	9.93269	9.88002	9.85358	0.023542	0.0487983	-0.12252	-8.35234		Q02878	60S ribosomal protein L6
Q14444	7.1087	7.02873	7.0062	6.96901	6.9308	6.87498	0.0419748	0.0739779	-0.122947	-2.28247		Q14444	Caprin-1
O95861	6.07087	5.94878	5.85493	5.82145	5.84569	5.83851	0.186576	0.241382	-0.122977	-1.13576		O95861	3'(2'),5'-bisphosphate nucleotidase 1
P19404	8.01021	7.95406	7.99814	7.83256	7.88399	7.87531	0.00618793	0.0191752	-0.123517	-4.17899		P19404	NADH dehydrogenase [ubiquinone] flavoprotein 2, mitochondrial
Q86VU5	4.13829	3.96034	4.30568	4.37762	3.58558	4.06983	0.65916	0.701403	-0.123759	-0.716626		Q86VU5	Catechol O-methyltransferase domain-containing protein 1
Q9BRX5	3.88608	4.022	3.84741	3.69303	3.73153	3.95834	0.28588	0.344721	-0.124196	-1.35446		Q9BRX5	DNA replication complex GINS protein PSF3
Q9HCS4	4.57573	4.89729	4.63372	4.60187	4.48208	4.64913	0.343822	0.402097	-0.124552	-0.726746		Q9HCS4	Transcription factor 7-like 1
Q96C90	5.5	5.72853	5.59248	5.85294	5.6426	4.95141	0.69581	0.736113	-0.124687	-1.08465		Q96C90	Protein phosphatase 1 regulatory subunit 14B
Q15428	5.97094	5.99899	6.00236	5.85964	5.87841	5.85799	0.000955826	0.00617015	-0.125417	-7.27053		Q15428	Splicing factor 3A subunit 2
Q9H330	3.9901	4.01713	4.06569	3.87141	4.0994	3.72154	0.367494	0.424189	-0.126859	-3.31184		Q9H330	Transmembrane protein 245
Q9NX46	5.18233	5.19981	4.98367	4.98286	5.09641	4.90574	0.229064	0.286215	-0.126933	-1.05724		Q9NX46	ADP-ribose glycohydrolase ARH3
Q9BWU0	4.45773	4.24991	4.47933	4.18668	4.14501	4.4739	0.378059	0.435413	-0.127128	-1.00353		Q9BWU0	Kanadaptin
Q92783	5.04219	5.00144	4.82368	4.77439	4.86909	4.8415	0.188823	0.243478	-0.127443	-1.09682		Q92783	Signal transducing adapter molecule 1
O60762	6.73352	6.63064	6.87706	6.60406	6.62986	6.6187	0.210478	0.2661	-0.129533	-1.04658		O60762	Dolichol-phosphate mannosyltransferase subunit 1
Q8WXX5	6.1808	6.16721	5.75802	5.82414	5.8385	6.05322	0.467871	0.52238	-0.130057	-0.541305		Q8WXX5	DnaJ homolog subfamily C member 9
P18124	10.3849	10.4133	10.3747	10.319	10.2688	10.1949	0.0575597	0.0948131	-0.130103	-6.49666		P18124	60S ribosomal protein L7
Q9NVH1	5.87201	5.89551	5.71278	5.66438	5.68893	5.73644	0.139703	0.190588	-0.130183	-1.30953		Q9NVH1	DnaJ homolog subfamily C member 11
Q8NFJ5	5.93767	5.75882	6.34366	5.97727	5.96374	5.70754	0.549752	0.599572	-0.130533	-0.435574		Q8NFJ5	Retinoic acid-induced protein 3
Q6PKG0	6.2286	6.11204	6.28752	6.12535	5.98778	6.11693	0.124744	0.173379	-0.1327	-1.48594		Q6PKG0	La-related protein 1
O95394	5.68394	5.78042	5.55176	5.48037	5.55842	5.57891	0.172407	0.226257	-0.132807	-1.15692		O95394	Phosphoacetylglucosamine mutase
Q9NRF9	4.17686	4.15603	3.72311	4.04722	3.43901	4.1703	0.6518	0.695484	-0.133155	-0.519789		Q9NRF9	DNA polymerase epsilon subunit 3
P49321	8.24097	8.377	8.28647	8.21386	8.15212	8.13595	0.0573453	0.0945102	-0.13417	-1.93758		P49321	Nuclear autoantigenic sperm protein
P36578	9.9885	10.0149	9.85372	9.78382	9.81244	9.85684	0.0984064	0.143992	-0.13467	-1.55784		P36578	60S ribosomal protein L4
O15397	4.64837	4.41606	4.5529	4.49588	4.33249	4.38332	0.185614	0.240639	-0.135213	-1.15797		O15397	Importin-8
P41236	5.59021	5.25262	5.06997	5.29225	5.31892	4.89514	0.545027	0.595673	-0.135497	-0.513367		P41236	Protein phosphatase inhibitor 2
P63241	10.2265	10.2236	9.95874	9.98402	10.011	10.0049	0.263839	0.322782	-0.13632	-0.886587		P63241	Eukaryotic translation initiation factor 5A-1
P32969	8.94508	8.97552	8.87727	8.80095	8.74874	8.83908	0.0256114	0.0521123	-0.136367	-2.71131		P32969	60S ribosomal protein L9
P35579	10.2124	10.2589	10.2006	9.97512	10.1897	10.0953	0.149396	0.201837	-0.137253	-4.45595		P35579	Myosin-9
O14950;P19105	8.98469	8.98842	8.91006	8.71121	8.91916	8.8407	0.138498	0.18936	-0.137367	-3.10758		O14950	Myosin regulatory light chain 12B
Q96EY4	4.65819	4.33041	4.50159	4.56648	4.27993	4.23109	0.385237	0.442859	-0.137563	-0.839087		Q96EY4	Translation machinery-associated protein 16
P53701	6.05137	5.89568	5.58889	5.67826	5.88996	5.55453	0.461352	0.516216	-0.13773	-0.585293		P53701	Holocytochrome c-type synthase
Q96F86	4.07827	4.29481	4.46751	4.06871	4.04997	4.30821	0.384751	0.442464	-0.137901	-0.707069		Q96F86	Enhancer of mRNA-decapping protein 3
Q8IWE2	4.45406	4.56372	4.44806	4.15062	4.18668	4.71437	0.530038	0.580723	-0.138057	-2.12025		Q8IWE2	Protein NOXP20
Q71UM5	6.02636	6.4368	6.09046	6.11702	5.92922	6.09037	0.399351	0.457053	-0.139003	-0.629538		Q71UM5	40S ribosomal protein S27-like
O43776	8.22836	8.19664	8.13165	8.02358	8.0172	8.09706	0.0222786	0.0467716	-0.139603	-2.83174		O43776	Asparagine--tRNA ligase, cytoplasmic
Q96BW5	5.44545	5.33668	5.22081	5.1733	5.21932	5.19011	0.158604	0.211905	-0.14007	-1.24685		Q96BW5	Phosphotriesterase-related protein
Q9BV79	4.40017	4.26938	4.35866	4.16052	4.08997	4.35702	0.215693	0.271565	-0.140233	-2.09826		Q9BV79	Enoyl-[acyl-carrier-protein] reductase, mitochondrial
P14678;P63162	7.7452	7.64545	7.72603	7.52089	7.67238	7.50103	0.103932	0.150376	-0.140793	-2.6599		P14678	Small nuclear ribonucleoprotein-associated proteins B and B'
Q15018	3.9979	3.6954	4.0646	3.51799	4.09533	3.72154	0.53189	0.582341	-0.141014	-0.716713		Q15018	BRISC complex subunit Abraxas 2
Q9BPX5	6.76071	6.72484	6.73401	6.63051	6.58063	6.58531	0.0029861	0.0119615	-0.141037	-7.56827		Q9BPX5	Actin-related protein 2/3 complex subunit 5-like protein
P56537	8.86809	8.87227	8.7663	8.668	8.65782	8.75614	0.0391112	0.0701967	-0.141567	-2.35899		P56537	Eukaryotic translation initiation factor 6
Q7L9L4;Q9H8S9	6.69043	6.78807	6.83709	6.6432	6.64921	6.59796	0.0669593	0.106022	-0.14174	-1.89844		Q7L9L4	MOB kinase activator 1B
P42677	8.96022	8.99727	8.76431	8.66961	8.76061	8.86504	0.200108	0.255694	-0.14218	-1.13578		P42677	40S ribosomal protein S27
Q9UI09	6.17753	5.98244	6.15508	6.05452	5.91075	5.92246	0.143551	0.195151	-0.14244	-1.33438		Q9UI09	NADH dehydrogenase [ubiquinone] 1 alpha subcomplex subunit 12
P03886	6.02771	5.79339	6.03237	5.92922	5.70431	5.79202	0.238751	0.29641	-0.14264	-1.04384		P03886	NADH-ubiquinone oxidoreductase chain 1
Q99807	5.19214	5.1918	5.16064	5.02257	5.16118	4.93213	0.162166	0.21567	-0.142902	-7.90061		Q99807	5-demethoxyubiquinone hydroxylase, mitochondrial
O75533	6.82843	6.84111	6.89777	6.72281	6.73213	6.68256	0.00723307	0.0212677	-0.14327	-3.8804		O75533	Splicing factor 3B subunit 1
Q02543	9.20848	9.15661	9.09011	9.01274	9.01495	8.99309	0.0467611	0.0801287	-0.144807	-2.44047		Q02543	60S ribosomal protein L18a
P62888	10.2023	10.2189	10.1116	9.96387	10.0351	10.0978	0.0477585	0.0815508	-0.14535	-2.51632		P62888	60S ribosomal protein L30
Q9Y5K6	5.6356	5.66942	5.64594	5.51646	5.58301	5.4133	0.0923318	0.137107	-0.146063	-8.42825		Q9Y5K6	CD2-associated protein
O75153	6.0582	5.87122	5.98884	5.87978	5.85181	5.74773	0.103022	0.149338	-0.146313	-1.54792		O75153	Clustered mitochondria protein homolog
Q96N67	4.6114	4.71537	4.58538	4.54248	4.45571	4.47471	0.0448442	0.0777918	-0.146418	-2.12878		Q96N67	Dedicator of cytokinesis protein 7
P15170	5.93003	6.00219	5.85948	5.64571	5.80659	5.89929	0.178142	0.232506	-0.146703	-2.05592		P15170	Eukaryotic peptide chain release factor GTP-binding subunit ERF3A
Q712K3	4.91639	4.44302	4.42469	4.42561	4.48884	4.4291	0.458322	0.51338	-0.146849	-0.526826		Q712K3	Ubiquitin-conjugating enzyme E2 R2
P04899	6.46726	6.43882	6.58852	6.47229	6.40348	6.17796	0.23829	0.296074	-0.146957	-1.84848		P04899	Guanine nucleotide-binding protein G(i) subunit alpha-2
Q7L2H7	6.92169	6.9288	6.82124	6.73506	6.7807	6.71506	0.0318791	0.060764	-0.14697	-2.44329		Q7L2H7	Eukaryotic translation initiation factor 3 subunit M
Q16890	4.78504	4.92729	4.66773	4.77497	4.59696	4.56708	0.213941	0.269816	-0.147017	-1.13108		Q16890	Tumor protein D53
P13861	5.45551	5.59631	5.70739	5.38752	5.49802	5.43188	0.169933	0.223578	-0.147263	-1.16661		P13861	cAMP-dependent protein kinase type II-alpha regulatory subunit
P21291	5.67719	5.56156	5.70054	5.47603	5.40632	5.61434	0.127628	0.176834	-0.147533	-1.98241		P21291	Cysteine and glycine-rich protein 1
P30419	6.48178	6.39841	6.45123	6.39382	6.29077	6.20389	0.098456	0.143997	-0.147647	-3.50058		P30419	Glycylpeptide N-tetradecanoyltransferase 1
P00813	4.32262	3.97053	4.21428	4.03437	4.28611	3.74318	0.482133	0.535381	-0.147923	-0.820281		P00813	Adenosine deaminase
P22059	5.39276	5.71384	5.37159	5.1877	5.54119	5.30389	0.383966	0.441724	-0.14847	-0.774172		P22059	Oxysterol-binding protein 1
P32929	5.0359	5.42802	5.27838	4.93322	5.23807	5.12551	0.366347	0.423755	-0.1485	-0.750442		P32929	Cystathionine gamma-lyase
Q8WTT2	4.77712	4.46571	4.37654	4.33435	4.49342	4.34567	0.349843	0.407909	-0.148643	-0.706768		Q8WTT2	Nucleolar complex protein 3 homolog
P39023	9.13693	9.12451	9.04952	8.9644	8.9435	8.95693	0.0272854	0.054483	-0.14871	-3.14462		P39023	60S ribosomal protein L3
Q9Y237	4.31934	4.27029	4.53503	4.0567	4.27692	4.34484	0.279973	0.338914	-0.148733	-1.05605		Q9Y237	Peptidyl-prolyl cis-trans isomerase NIMA-interacting 4
Q8NBJ5	5.77985	5.82658	5.71496	5.66629	5.69174	5.51291	0.0968661	0.142477	-0.15015	-2.67859		Q8NBJ5	Procollagen galactosyltransferase 1
O14681	5.65762	5.40757	5.78302	5.41219	5.57913	5.40487	0.311938	0.370956	-0.150673	-0.788277		O14681	Etoposide-induced protein 2.4 homolog
Q15257	7.12753	7.10543	7.13808	6.96204	6.903	7.05349	0.068706	0.10829	-0.150837	-9.05273		Q15257	Serine/threonine-protein phosphatase 2A activator
Q9BUL5	4.47726	4.35266	4.7073	4.427	4.3797	4.27379	0.279731	0.338754	-0.152244	-0.846206		Q9BUL5	PHD finger protein 23
O60739;P41567	4.4462	4.37283	4.38405	3.99659	4.2667	4.48261	0.391845	0.449522	-0.152393	-3.85597		O60739	Eukaryotic translation initiation factor 1b
P17152	5.27418	5.40873	4.94255	6.8419	4.33689	3.98838	0.881417	0.899967	-0.152763	-0.636693		P17152	Transmembrane protein 11, mitochondrial
Q7L5N1	5.62986	5.71326	5.76928	5.47002	5.56696	5.61555	0.0600961	0.0976956	-0.15329	-2.18497		Q7L5N1	COP9 signalosome complex subunit 6
Q9BY43	4.30466	4.32392	4.42317	4.05875	4.60537	3.92618	0.538045	0.588705	-0.153817	-2.41868		Q9BY43	Charged multivesicular body protein 4a
P68402	8.93902	8.91608	9.03257	8.81286	8.85274	8.75585	0.0289772	0.0569588	-0.155407	-2.51839		P68402	Platelet-activating factor acetylhydrolase IB subunit alpha2
Q9BYG3	4.69925	4.77111	4.5816	4.61523	4.51268	4.4576	0.0990922	0.144723	-0.155485	-1.62518		Q9BYG3	MKI67 FHA domain-interacting nucleolar phosphoprotein
Q6AI08	4.10567	3.93105	4.53654	4.13802	3.93963	4.02807	0.483145	0.535798	-0.155846	-0.500065		Q6AI08	HEAT repeat-containing protein 6
P52943	4.08502	4.34159	4.39623	3.77683	4.3185	4.25962	0.483167	0.535798	-0.155964	-0.938605		P52943	Cysteine-rich protein 2
O95865	5.32032	5.36606	5.06409	5.11353	5.13388	5.03361	0.2325	0.289576	-0.156483	-0.961476		O95865	N(G),N(G)-dimethylarginine dimethylaminohydrolase 2
P42345	5.00143	4.91586	4.65109	4.63154	4.69004	4.7765	0.273314	0.331759	-0.156764	-0.858279		P42345	Serine/threonine-protein kinase mTOR
O14618	4.8312	4.61305	4.83008	4.77193	4.59851	4.43283	0.272395	0.330903	-0.15702	-1.24989		O14618	Copper chaperone for superoxide dismutase
O75251	6.49452	6.42059	6.32827	6.28157	6.21244	6.27697	0.0637182	0.102074	-0.157467	-1.89048		O75251	NADH dehydrogenase [ubiquinone] iron-sulfur protein 7, mitochondrial
P20339	6.31798	6.20479	6.68424	6.22115	6.3567	6.15544	0.395605	0.453435	-0.157907	-0.630091		P20339	Ras-related protein Rab-5A
Q9GZN8	6.20692	6.34321	6.47742	6.15647	6.39528	5.99944	0.325233	0.383973	-0.158787	-1.17401		Q9GZN8	UPF0687 protein C20orf27
P61224	8.01032	8.04073	7.96254	7.80683	7.93991	7.78938	0.0600515	0.0976956	-0.159157	-4.03795		P61224	Ras-related protein Rap-1b
Q9BQA9	3.18874	3.5474	3.75617	3.34258	3.30189	3.36966	0.437889	0.494956	-0.159392	-0.555384		Q9BQA9	Cytochrome b-245 chaperone 1
P30520	6.75311	6.83379	6.60347	6.53713	6.60209	6.57276	0.133456	0.183659	-0.159463	-1.36447		P30520	Adenylosuccinate synthetase isozyme 2
Q9P2T1	5.85402	6.06279	5.62894	5.57846	5.69268	5.7936	0.336547	0.39448	-0.160337	-0.73896		Q9P2T1	GMP reductase 2
P04066	5.42117	5.32111	5.63085	5.06747	5.38832	5.43541	0.339748	0.397932	-0.160643	-1.01628		P04066	Tissue alpha-L-fucosidase
Q9H4G4	4.02577	3.98684	4.53552	4.19103	4.07468	3.79556	0.492929	0.545066	-0.162287	-0.530068		Q9H4G4	Golgi-associated plant pathogenesis-related protein 1
Q9H832	6.54171	6.63509	6.56511	6.33224	6.44293	6.47859	0.04462	0.0774861	-0.162717	-3.34893		Q9H832	Ubiquitin-conjugating enzyme E2 Z
P13489	7.93315	8.2689	7.55603	7.54374	7.77185	7.95233	0.538082	0.588705	-0.163387	-0.458134		P13489	Ribonuclease inhibitor
P61769	5.21602	5.56993	5.37121	5.27227	5.24836	5.1463	0.247247	0.30537	-0.16341	-0.921135		P61769	Beta-2-microglobulin
Q86UE4	6.7719	6.86933	6.81875	6.67792	6.58962	6.70142	0.0220247	0.0464269	-0.163673	-3.35899		Q86UE4	Protein LYRIC
Q9NZZ3	5.31766	5.27736	4.78044	4.91168	4.8671	5.10403	0.452185	0.507054	-0.164217	-0.548835		Q9NZZ3	Charged multivesicular body protein 5
Q14997	4.11343	4.18653	3.62463	3.69854	3.89749	3.83519	0.454856	0.509866	-0.164455	-0.538307		Q14997	Proteasome activator complex subunit 4
A6NCE7;Q9GZQ8	3.588	3.92879	3.90066	3.6811	3.59119	3.65147	0.268129	0.326615	-0.164563	-0.869976		A6NCE7	Microtubule-associated proteins 1A/1B light chain 3 beta 2
Q15738	6.43198	6.59246	6.35934	6.38505	6.35155	6.15066	0.17519	0.229134	-0.165507	-1.38747		Q15738	Sterol-4-alpha-carboxylate 3-dehydrogenase, decarboxylating
P19387	4.69475	4.67099	4.54413	4.5175	4.38243	4.51188	0.0613545	0.0992217	-0.166018	-2.05017		P19387	DNA-directed RNA polymerase II subunit RPB3
O75976	4.72869	5.01833	4.97544	4.57591	4.88722	4.76078	0.263142	0.322183	-0.166183	-1.06309		O75976	Carboxypeptidase D
P48147	7.195	7.1069	7.25642	6.98759	7.02248	7.0491	0.046297	0.079597	-0.166383	-2.21385		P48147	Prolyl endopeptidase
Q3SXM5	5.32974	5.35182	5.29326	5.22704	5.21529	5.03144	0.110126	0.156566	-0.167017	-5.64749		Q3SXM5	Inactive hydroxysteroid dehydrogenase-like protein 1
Q92890	7.22503	7.37972	7.3215	7.17244	7.25975	6.98967	0.158524	0.211889	-0.16813	-2.15195		Q92890	Ubiquitin recognition factor in ER-associated degradation protein 1
P18615	4.58357	4.37706	4.6076	4.38615	4.40991	4.26709	0.13543	0.186067	-0.16836	-1.32843		P18615	Negative elongation factor E
O43252	6.57811	6.5959	6.67903	6.45495	6.36576	6.52534	0.0458074	0.0792378	-0.168997	-3.13711		O43252	Bifunctional 3'-phosphoadenosine 5'-phosphosulfate synthase 1
Q92522	6.94965	6.92679	6.71043	6.71857	6.66357	6.69743	0.151678	0.204588	-0.1691	-1.28096		Q92522	Histone H1.10
Q9P2E9	7.05472	7.07558	7.08864	6.96989	6.84817	6.89328	0.033622	0.0629681	-0.1692	-9.88964		Q9P2E9	Ribosome-binding protein 1
Q96JB2	4.3073	4.97702	5.13351	4.63694	4.67683	4.59429	0.572026	0.621058	-0.169923	-0.387183		Q96JB2	Conserved oligomeric Golgi complex subunit 3
Q96TC7	4.77617	4.23541	4.41977	4.32192	4.31372	4.28542	0.396033	0.453758	-0.170097	-0.618751		Q96TC7	Regulator of microtubule dynamics protein 3
Q9UKS6	4.96334	4.77742	4.86377	4.7698	4.79723	4.52686	0.181816	0.236803	-0.170213	-1.8295		Q9UKS6	Protein kinase C and casein kinase substrate in neurons protein 3
Q9Y512	6.29204	6.36468	6.35448	6.19451	6.14684	6.15916	0.00553922	0.0176971	-0.17023	-4.32865		Q9Y512	Sorting and assembly machinery component 50 homolog
P61163	6.71037	6.74549	6.71916	6.57318	6.55989	6.53028	0.000582574	0.00459109	-0.170557	-9.33257		P61163	Alpha-centractin
Q13885	6.49952	6.46979	6.34983	6.30757	6.3073	6.19094	0.0477749	0.0815508	-0.17111	-2.15917		Q13885	Tubulin beta-2A chain
Q7L576	6.38309	6.2888	6.33265	6.1682	6.17885	6.1388	0.0129153	0.0316261	-0.172897	-3.66436		Q7L576	Cytoplasmic FMR1-interacting protein 1
P43003	6.85284	6.81223	6.86941	6.77804	6.69351	6.5432	0.120393	0.168388	-0.173243	-5.88858		P43003	Excitatory amino acid transporter 1
Q9UH65	4.75478	4.78633	4.38038	4.47043	4.46145	4.46907	0.314665	0.37377	-0.173512	-0.768364		Q9UH65	Switch-associated protein 70
Q8WW59	4.75538	4.78298	4.75012	4.72779	4.44457	4.59432	0.165486	0.218932	-0.173933	-9.85439		Q8WW59	SPRY domain-containing protein 4
Q9GZM5	4.83652	4.84116	4.70115	4.58381	4.40842	4.86479	0.320701	0.379632	-0.173936	-2.18708		Q9GZM5	Protein YIPF3
Q96C36	7.16844	7.0861	6.9378	6.89011	6.94521	6.83403	0.106124	0.152694	-0.17433	-1.49151		Q96C36	Pyrroline-5-carboxylate reductase 2
P83881	8.54178	8.61203	8.31143	8.22075	8.28149	8.43821	0.199243	0.255068	-0.17493	-1.11247		P83881	60S ribosomal protein L36a
P40429	9.6396	9.6287	9.53806	9.45856	9.41007	9.41187	0.0174892	0.0390676	-0.175287	-3.14446		P40429	60S ribosomal protein L13a
P60228	7.78316	7.71916	7.77077	7.5807	7.57524	7.58945	0.00971562	0.0265321	-0.1759	-5.18209		P60228	Eukaryotic translation initiation factor 3 subunit E
Q13510	4.32716	4.01578	3.77242	3.73525	3.95873	3.89344	0.394035	0.451802	-0.17598	-0.632876		Q13510	Acid ceramidase
Q9GZZ1	6.30921	6.29749	6.06077	5.93378	6.11893	6.08575	0.157523	0.211004	-0.176337	-1.25796		Q9GZZ1	N-alpha-acetyltransferase 50
O15144	7.15015	7.20683	7.1624	6.96435	7.03926	6.98673	0.00401299	0.0144157	-0.176347	-5.91298		O15144	Actin-related protein 2/3 complex subunit 2
Q9H3P7	4.76369	4.89198	4.67073	4.60833	4.57246	4.61645	0.104934	0.151403	-0.17639	-1.58775		Q9H3P7	Golgi resident protein GCP60
O75717	4.5267	4.73997	4.27065	4.03599	4.56754	4.40358	0.443532	0.499335	-0.176736	-0.752119		O75717	WD repeat and HMG-box DNA-binding protein 1
P53365	4.51398	4.53082	4.33098	4.43831	4.11682	4.28804	0.199435	0.255068	-0.177537	-1.60179		P53365	Arfaptin-2
Q9Y3E5	6.21185	6.0556	6.3744	5.97839	6.03301	6.09776	0.184508	0.239505	-0.177563	-1.11388		Q9Y3E5	Peptidyl-tRNA hydrolase 2, mitochondrial
Q9NZB2	5.21768	5.43088	5.18616	5.10808	5.07659	5.11728	0.143851	0.195474	-0.17759	-1.334		Q9NZB2	Constitutive coactivator of PPAR-gamma-like protein 1
Q15046	7.50756	7.53865	7.4892	7.30762	7.39711	7.29709	0.017284	0.0388609	-0.177863	-7.1155		Q15046	Lysine--tRNA ligase
P13051	4.39986	4.89257	5.05174	4.69577	4.42905	4.68558	0.472885	0.526842	-0.177923	-0.523511		P13051	Uracil-DNA glycosylase
Q02818	5.49769	5.72981	5.55944	5.40169	5.48008	5.37032	0.107492	0.153808	-0.178283	-1.48296		Q02818	Nucleobindin-1
Q14315	6.6354	6.78238	6.65134	6.50721	6.51212	6.51491	0.061615	0.0994876	-0.178293	-2.21064		Q14315	Filamin-C
Q9H078	4.89746	4.75931	4.80044	4.73801	4.5499	4.63279	0.0630474	0.101117	-0.178837	-2.52116		Q9H078	Caseinolytic peptidase B protein homolog
P62834	4.91421	4.93285	5.08936	4.83299	4.99406	4.5724	0.282636	0.34134	-0.178989	-1.86072		P62834	Ras-related protein Rap-1A
O75312	4.90766	5.0079	5.07982	4.97351	4.7995	4.68394	0.156798	0.210125	-0.179477	-2.07566		O75312	Zinc finger protein ZPR1
P26373	10.7123	10.6882	10.5807	10.5321	10.4739	10.4359	0.0265634	0.0533847	-0.179787	-2.56471		P26373	60S ribosomal protein L13
Q8WUA2	4.78949	4.65722	4.57066	4.55119	4.36335	4.55504	0.111577	0.158194	-0.182598	-1.65685		Q8WUA2	Peptidyl-prolyl cis-trans isomerase-like 4
Q5T9A4	4.2164	4.74079	4.73829	4.38019	4.44815	4.31758	0.404513	0.46245	-0.183186	-0.606502		Q5T9A4	ATPase family AAA domain-containing protein 3B
Q9ULE6	4.71807	4.11217	4.48703	4.26477	4.2933	4.20351	0.404418	0.46245	-0.18523	-0.605759		Q9ULE6	Paladin
P62891;Q59GN2	5.52462	5.26761	5.52718	5.33799	5.33963	5.08569	0.198976	0.254884	-0.185367	-1.24299		P62891	60S ribosomal protein L39
Q9UQN3	4.62338	4.95128	4.41796	4.42524	4.45489	4.55452	0.353736	0.411676	-0.18599	-0.69143		Q9UQN3	Charged multivesicular body protein 2b
P62491	4.80102	4.46592	4.70946	4.5152	4.63634	4.26617	0.276889	0.335836	-0.18623	-1.07524		P62491	Ras-related protein Rab-11A
Q9UHY1	4.9972	4.36815	4.74243	4.52191	4.5481	4.47679	0.413827	0.471708	-0.186995	-0.590985		Q9UHY1	Nuclear receptor-binding protein
P41223	4.46828	4.3682	4.49587	4.26637	4.1247	4.37862	0.10815	0.154439	-0.187555	-2.79194		P41223	Protein BUD31 homolog
Q13347	7.11774	7.15202	7.03656	6.87182	6.96154	6.90855	0.0138842	0.0331874	-0.188137	-3.17282		Q13347	Eukaryotic translation initiation factor 3 subunit I
P47813	6.61643	6.75866	6.61946	6.39362	6.54419	6.49069	0.0429567	0.0753562	-0.188683	-2.32209		P47813	Eukaryotic translation initiation factor 1A, X-chromosomal
P24666	7.92619	7.89205	7.72201	7.68263	7.63348	7.65474	0.088579	0.132548	-0.1898	-1.73542		P24666	Low molecular weight phosphotyrosine protein phosphatase
Q16513	4.57377	4.77903	4.59962	4.57589	4.37563	4.42911	0.0967306	0.142345	-0.190596	-1.70488		Q16513	Serine/threonine-protein kinase N2
O75306	8.45367	8.255	8.30085	8.22911	8.11174	8.0926	0.0661689	0.105146	-0.192023	-1.84595		O75306	NADH dehydrogenase [ubiquinone] iron-sulfur protein 2, mitochondrial
P62424	9.77086	9.77024	9.72132	9.58242	9.57535	9.52814	0.00125635	0.00709265	-0.19217	-6.76068		P62424	60S ribosomal protein L7a
P48723	4.53816	4.43249	4.62383	4.2805	4.40594	4.33043	0.0523032	0.0876131	-0.192535	-2.00884		P48723	Heat shock 70 kDa protein 13
O95479	3.52375	3.61114	3.88998	3.33178	3.36035	3.75333	0.334559	0.392595	-0.193135	-1.00974		O95479	GDH/6PGL endoplasmic bifunctional protein
Q12789	5.11192	4.84899	4.62454	4.61255	4.71714	4.67466	0.301331	0.360136	-0.193699	-0.794033		Q12789	General transcription factor 3C polypeptide 1
P09211	11.289	11.2853	11.2734	11.0824	11.0715	11.1109	0.00120617	0.00693832	-0.194293	-23.7785		P09211	Glutathione S-transferase P
Q14232	5.03199	5.21842	5.1408	4.91131	4.97361	4.92264	0.0562031	0.0931718	-0.19455	-2.07744		Q14232	Translation initiation factor eIF-2B subunit alpha
P52294	4.97819	4.48393	4.20082	4.34621	4.35427	4.37405	0.478934	0.533007	-0.196137	-0.498524		P52294	Importin subunit alpha-5
P41250	8.28959	8.35173	8.26791	8.10168	8.14537	8.07225	0.00429071	0.015003	-0.196643	-4.5198		P41250	Glycine--tRNA ligase
P49005	4.60047	4.77086	4.94349	4.54315	4.61792	4.56376	0.180451	0.235222	-0.196663	-1.14665		P49005	DNA polymerase delta subunit 2
P62304	9.82455	9.68629	9.73738	9.7244	9.59295	9.33752	0.217258	0.273001	-0.197783	-2.82911		P62304	Small nuclear ribonucleoprotein E
Q05048	4.7871	5.02528	4.97821	4.74477	4.89999	4.55122	0.193349	0.248386	-0.198203	-1.57129		Q05048	Cleavage stimulation factor subunit 1
P62917	9.21584	9.28919	9.19704	9.07187	9.00899	9.0263	0.00640555	0.0196146	-0.198303	-4.07263		P62917	60S ribosomal protein L8
O94766	3.9923	3.96515	3.7219	3.74673	3.81838	3.51532	0.187168	0.241847	-0.199642	-1.34079		O94766	Galactosylgalactosylxylosylprotein 3-beta-glucuronosyltransferase 3
O95486	4.42271	4.20528	4.90053	4.22082	4.22226	4.47834	0.437386	0.494648	-0.202369	-0.568998		O95486	Protein transport protein Sec24A
Q9H444	6.25901	6.16276	6.21839	5.96443	6.0768	5.99181	0.0107878	0.0282192	-0.202373	-4.18822		Q9H444	Charged multivesicular body protein 4b
P46779	9.11319	9.14363	9.10374	8.87825	8.96643	8.90588	0.00708358	0.0209972	-0.203333	-9.75449		P46779	60S ribosomal protein L28
O95831	6.69673	6.59033	6.63877	6.44824	6.47041	6.39652	0.0076155	0.0221593	-0.203553	-3.8211		O95831	Apoptosis-inducing factor 1, mitochondrial
Q7L266	4.04142	4.03188	4.56734	4.02487	3.92216	4.08188	0.368819	0.425245	-0.203909	-0.665432		Q7L266	Isoaspartyl peptidase/L-asparaginase
P18077	8.78268	8.78788	8.80112	8.63776	8.54282	8.57828	0.0150725	0.0352677	-0.204273	-21.4852		P18077	60S ribosomal protein L35a
P61421	5.21902	5.30517	4.95891	5.04506	5.12713	4.69781	0.293368	0.352223	-0.204367	-1.13369		P61421	V-type proton ATPase subunit d 1
P04424	5.64883	5.33624	5.76193	5.49552	5.27459	5.36203	0.247449	0.305499	-0.204953	-0.929502		P04424	Argininosuccinate lyase
Q9HB07	6.94394	6.88595	6.92845	6.68623	6.68987	6.76583	0.00439419	0.0152233	-0.20547	-6.84328		Q9HB07	MYG1 exonuclease
A8MXV4	5.00426	4.44663	5.14528	4.74695	4.67725	4.55467	0.438933	0.495416	-0.205764	-0.556949		A8MXV4	Nucleoside diphosphate-linked moiety X motif 19
Q15075	4.27082	4.38185	4.46469	4.24614	4.09391	4.15853	0.0476673	0.0814569	-0.20626	-2.12037		Q15075	Early endosome antigen 1
Q07817	5.12275	5.35523	4.859	5.05156	5.03768	4.62672	0.358994	0.41717	-0.207007	-0.833766		Q07817	Bcl-2-like protein 1
P61513	7.91389	8.06925	7.89887	7.63267	7.76186	7.86638	0.0784899	0.120055	-0.207033	-2.19472		P61513	60S ribosomal protein L37a
Q96NB2	4.59476	4.64266	4.82847	4.55258	4.47404	4.41533	0.0804864	0.122505	-0.207978	-1.6847		Q96NB2	Sideroflexin-2
Q9UIA9	5.46546	5.0978	5.38516	4.99233	5.02083	5.30867	0.238272	0.296074	-0.208863	-1.08049		Q9UIA9	Exportin-7
P02649	5.15584	5.12145	5.44406	5.33578	5.1595	4.59899	0.459319	0.514126	-0.209026	-1.17983		P02649	Apolipoprotein E
Q96ER3	4.87492	5.03596	4.89153	4.82522	4.4531	4.89652	0.264248	0.323028	-0.20919	-2.36181		Q96ER3	Protein SAAL1
Q96EP5	6.46178	6.37345	6.28418	6.08033	6.32501	6.08646	0.105769	0.152255	-0.209203	-2.35588		Q96EP5	DAZ-associated protein 1
Q27J81	4.50459	5.12464	4.42775	4.40132	4.3948	4.6321	0.448391	0.503528	-0.209587	-0.548506		Q27J81	Inverted formin-2
Q02338	6.35709	6.29952	6.20375	6.02236	6.16601	6.04097	0.0296124	0.0577515	-0.21034	-2.7155		Q02338	D-beta-hydroxybutyrate dehydrogenase, mitochondrial
P11387	7.35449	7.4555	7.29376	7.15058	7.15104	7.16936	0.0444454	0.0773793	-0.210923	-2.58163		P11387	DNA topoisomerase 1
Q9NTK5	8.55095	8.49148	8.43299	8.22738	8.30422	8.31036	0.00938499	0.0258941	-0.211153	-3.58004		Q9NTK5	Obg-like ATPase 1
P47895	8.0818	8.06504	8.02591	7.79919	7.90622	7.83151	0.00945343	0.0259743	-0.211943	-7.38957		P47895	Aldehyde dehydrogenase family 1 member A3
Q12874	6.24921	6.14776	6.19177	6.02286	6.04643	5.88142	0.0338415	0.063255	-0.212677	-4.18055		Q12874	Splicing factor 3A subunit 3
P51659	7.13675	7.13229	7.20777	6.9865	6.87555	6.97283	0.00984323	0.0267629	-0.213977	-5.05262		P51659	Peroxisomal multifunctional enzyme type 2
O75940	5.11242	5.13201	5.28104	5.03544	4.85735	4.98438	0.0451064	0.0781996	-0.2161	-2.34333		O75940	Survival of motor neuron-related-splicing factor 30
Q9BTE7	4.69402	4.4261	4.44924	4.23196	4.51186	4.17632	0.185787	0.240739	-0.216404	-1.45771		Q9BTE7	DCN1-like protein 5
P18074	4.4677	4.93288	4.43475	4.278	4.33065	4.57596	0.321768	0.380607	-0.216906	-0.778637		P18074	General transcription and DNA repair factor IIH helicase subunit XPD
Q01130	8.13811	8.11873	7.98561	7.99524	7.88239	7.71332	0.0999678	0.145796	-0.217167	-2.61587		Q01130	Serine/arginine-rich splicing factor 2
Q9UNZ2	6.64102	6.64271	6.65658	6.49847	6.38656	6.4025	0.0230231	0.0480349	-0.217593	-25.4864		Q9UNZ2	NSFL1 cofactor p47
P49207	9.18254	9.21808	9.16219	8.99647	8.9333	8.97923	0.00103474	0.00646455	-0.217937	-7.7045		P49207	60S ribosomal protein L34
Q93034	4.76538	4.74514	4.85908	4.576	4.49141	4.64773	0.0210584	0.0448774	-0.218153	-3.58871		Q93034	Cullin-5
O14548	4.67949	4.28646	4.69986	4.29554	4.24049	4.47307	0.244425	0.302486	-0.218903	-0.939423		O14548	Cytochrome c oxidase subunit 7A-related protein, mitochondrial
P06396	6.93976	6.94472	6.98863	6.74818	6.71411	6.7527	0.000500175	0.00430479	-0.219373	-8.15579		P06396	Gelsolin
P62820	8.86905	8.98253	8.88481	8.69838	8.76145	8.61827	0.0165824	0.0377481	-0.21943	-3.5694		P62820	Ras-related protein Rab-1A
Q9Y624	6.60871	6.7094	6.5204	6.43941	6.34581	6.39296	0.0379781	0.0688542	-0.22011	-2.32754		Q9Y624	Junctional adhesion molecule A
Q9UK41	5.1453	4.88311	4.63149	4.60069	4.7149	4.67948	0.271349	0.330051	-0.221609	-0.862549		Q9UK41	Vacuolar protein sorting-associated protein 28 homolog
Q92542	5.2575	5.09299	5.25764	5.08367	4.769	5.09056	0.160482	0.213952	-0.221633	-2.33248		Q92542	Nicastrin
Q9NRZ9	4.56321	4.33241	4.50797	4.2456	4.14743	4.3439	0.0710868	0.111365	-0.222222	-1.84395		Q9NRZ9	Lymphoid-specific helicase
Q8IYD1	5.61914	5.84403	5.82512	5.63582	5.54861	5.43603	0.0765306	0.117509	-0.22261	-1.78459		Q8IYD1	Eukaryotic peptide chain release factor GTP-binding subunit ERF3B
Q7Z4V5	5.23381	5.40072	5.15912	5.05624	5.08479	4.98063	0.0712858	0.111564	-0.223997	-1.81083		Q7Z4V5	Hepatoma-derived growth factor-related protein 2
P61916	7.22285	7.25749	6.86265	6.85335	6.99606	6.8206	0.210448	0.2661	-0.224327	-1.02597		P61916	NPC intracellular cholesterol transporter 2
P62995	4.80889	4.84446	4.9067	4.60537	4.41649	4.86479	0.222572	0.278889	-0.224468	-4.534		P62995	Transformer-2 protein homolog beta
O95456	6.6701	6.71711	6.6517	6.42063	6.44865	6.49431	0.0015404	0.00790571	-0.225107	-6.67344		O95456	Proteasome assembly chaperone 1
P33240	5.87803	5.97483	6.12345	5.75804	5.78371	5.75868	0.0854073	0.128546	-0.225293	-1.82249		P33240	Cleavage stimulation factor subunit 2
O43290	5.47763	5.37627	5.34893	5.63205	5.1934	4.69716	0.490351	0.542602	-0.22674	-3.34401		O43290	U4/U6.U5 tri-snRNP-associated protein 1
Q8N4V1	4.28276	4.20879	4.17584	3.87156	4.1088	4.0064	0.0626315	0.100629	-0.226873	-4.14335		Q8N4V1	ER membrane protein complex subunit 5
P61254	9.54728	9.54517	9.4968	9.37222	9.27473	9.26167	0.0112933	0.0291002	-0.226877	-7.94524		P61254	60S ribosomal protein L26
Q5JTV8	6.22147	6.21758	6.03144	5.94804	5.94136	5.89823	0.0606664	0.0983652	-0.22762	-2.09579		Q5JTV8	Torsin-1A-interacting protein 1
O95989	6.27675	6.33119	5.97995	6.00702	5.89587	6.00075	0.162558	0.215979	-0.228083	-1.20652		O95989	Diphosphoinositol polyphosphate phosphohydrolase 1
O00217	7.03909	6.97036	7.3017	6.96323	6.90434	6.75932	0.140367	0.191241	-0.228087	-1.30433		O00217	NADH dehydrogenase [ubiquinone] iron-sulfur protein 8, mitochondrial
Q9HCN8	5.76249	5.69444	5.60189	5.52512	5.53654	5.31208	0.0683507	0.107895	-0.22836	-2.83287		Q9HCN8	Stromal cell-derived factor 2-like protein 1
O60831	5.68365	5.47236	5.39777	5.27264	5.31826	5.27293	0.110941	0.157365	-0.229983	-1.55093		O60831	PRA1 family protein 2
P48507	5.3698	5.20111	5.07479	5.14945	4.90598	4.90008	0.124381	0.173012	-0.230063	-1.55436		P48507	Glutamate--cysteine ligase regulatory subunit
Q6DD88	4.95259	4.95901	4.5099	4.33625	4.6869	4.70762	0.297829	0.356402	-0.230243	-0.894286		Q6DD88	Atlastin-3
P59998	8.27875	8.16899	8.24369	8.00965	8.04108	7.94913	0.00595488	0.018639	-0.230523	-4.11206		P59998	Actin-related protein 2/3 complex subunit 4
P20340	7.91954	7.82427	7.90568	7.67491	7.67866	7.60209	0.00436474	0.0151536	-0.231277	-4.49327		P20340	Ras-related protein Rab-6A
Q16658	9.42476	9.40856	9.36119	9.15508	9.17536	9.17001	0.00367409	0.013646	-0.231353	-7.00347		Q16658	Fascin
O00429	6.07712	6.20051	6.03376	5.81184	5.91276	5.89257	0.0239775	0.0495344	-0.231407	-2.67471		O00429	Dynamin-1-like protein
Q86X55	6.81204	6.75179	7.07242	6.667	6.69478	6.5791	0.130901	0.180643	-0.23179	-1.36021		Q86X55	Histone-arginine methyltransferase CARM1
P46778	9.56996	9.5239	9.56589	9.39131	9.30908	9.26352	0.0150658	0.0352677	-0.231947	-9.09624		P46778	60S ribosomal protein L21
Q14593	4.67324	4.60613	5.00343	4.58738	4.26034	4.73608	0.28102	0.339784	-0.232999	-1.09558		Q14593	Zinc finger protein 273
O75131	8.17206	8.146	7.9535	7.87057	7.86701	7.83277	0.0729209	0.11355	-0.233737	-1.95799		O75131	Copine-3
Q9Y2A7	6.09908	5.96812	6.0239	5.71529	5.85872	5.81448	0.0150318	0.0352677	-0.234203	-3.56371		Q9Y2A7	Nck-associated protein 1
O60231	4.62641	4.89527	4.80136	4.5543	4.50954	4.55453	0.0916362	0.136269	-0.234889	-1.72143		O60231	Pre-mRNA-splicing factor ATP-dependent RNA helicase DHX16
O43678	6.1525	5.95414	6.01209	5.72108	5.70027	5.98989	0.111977	0.158337	-0.23583	-2.31214		O43678	NADH dehydrogenase [ubiquinone] 1 alpha subcomplex subunit 2
Q9NRP2	4.64714	4.96476	4.82164	4.29194	4.87863	4.55479	0.306426	0.365803	-0.236059	-1.48401		Q9NRP2	COX assembly mitochondrial protein 2 homolog
Q9Y2X3	4.8393	4.31841	4.52998	4.23583	4.25632	4.48473	0.258983	0.317577	-0.236938	-0.90445		Q9Y2X3	Nucleolar protein 58
Q58FF6	6.24247	5.77422	5.76921	5.35496	5.66286	6.05583	0.410006	0.46804	-0.237417	-0.873491		Q58FF6	Putative heat shock protein HSP 90-beta 4
Q9NVD7	4.83519	4.96955	4.65766	4.28085	4.66802	4.80024	0.273141	0.331678	-0.237761	-1.5198		Q9NVD7	Alpha-parvin
O43708	4.21573	4.07187	4.03666	4.12665	3.75191	3.73049	0.196663	0.252539	-0.238403	-2.51296		O43708	Maleylacetoacetate isomerase
P28331	6.74397	6.77285	6.69634	6.48233	6.49275	6.52279	0.00227305	0.0101766	-0.23843	-6.17118		P28331	NADH-ubiquinone oxidoreductase 75 kDa subunit, mitochondrial
P53004	6.55113	6.37249	6.41451	6.23765	6.29823	6.08596	0.0465241	0.0799433	-0.238763	-2.55631		P53004	Biliverdin reductase A
Q6UX04	4.40049	4.48489	4.52066	4.25195	4.14324	4.29138	0.0148282	0.0348535	-0.239823	-3.88672		Q6UX04	Spliceosome-associated protein CWC27 homolog
Q9NX63	6.57613	6.77327	6.52964	6.39562	6.46422	6.29819	0.0637759	0.102074	-0.240337	-1.8581		Q9NX63	MICOS complex subunit MIC19
Q96AJ9	4.12471	4.16127	4.24761	4.09626	3.62757	4.08856	0.258054	0.316578	-0.240401	-3.80929		Q96AJ9	Vesicle transport through interaction with t-SNAREs homolog 1A
Q14684	4.77795	4.75445	5.13773	4.67154	4.72531	4.55085	0.182097	0.236971	-0.240809	-1.12095		Q14684	Ribosomal RNA processing protein 1 homolog B
Q04760	9.05367	9.08493	9.04024	8.82925	8.84375	8.78147	0.000802881	0.00557706	-0.241457	-10.5301		Q04760	Lactoylglutathione lyase
P62314	7.46244	7.5084	7.58702	7.32849	7.2864	7.21794	0.00792179	0.0227751	-0.241677	-3.83617		P62314	Small nuclear ribonucleoprotein Sm D1
P27707	4.65706	4.84057	5.19906	4.66482	4.68063	4.62526	0.26707	0.32558	-0.241995	-0.877851		P27707	Deoxycytidine kinase
Q6XQN6	5.76489	5.74844	5.73875	5.5793	5.49449	5.45117	0.019847	0.0430943	-0.242373	-18.3409		Q6XQN6	Nicotinate phosphoribosyltransferase
Q92945	9.2528	9.26501	9.26638	9.076	9.02373	8.95699	0.0183048	0.0405395	-0.24249	-32.4342		Q92945	Far upstream element-binding protein 2
Q9Y5B0	4.54737	4.39021	4.49958	4.29767	4.09868	4.31158	0.0503152	0.0847227	-0.243081	-3.01717		Q9Y5B0	RNA polymerase II subunit A C-terminal domain phosphatase
Q96C01	6.32679	6.43202	6.3555	6.3503	6.08623	5.94833	0.168541	0.222028	-0.24315	-4.47008		Q96C01	Protein FAM136A
Q8WVB6	4.51821	4.76601	5.13155	4.57626	4.59364	4.51553	0.30438	0.363499	-0.243448	-0.789012		Q8WVB6	Chromosome transmission fidelity protein 18 homolog
P56937	4.52108	4.42953	3.79334	4.05689	3.94293	4.01063	0.397381	0.454966	-0.244497	-0.616816		P56937	3-keto-steroid reductase/17-beta-hydroxysteroid dehydrogenase 7
P61960	6.56403	6.33724	6.38268	6.00843	6.2885	6.25278	0.0979537	0.143533	-0.244747	-2.03972		P61960	Ubiquitin-fold modifier 1
P0DMV8;P0DMV9	10.3756	10.3982	10.3705	10.1515	10.165	10.0913	0.00394058	0.0143441	-0.24549	-16.6364		P0DMV8	Heat shock 70 kDa protein 1A
P11142	12.0328	12.0197	11.967	11.7923	11.7789	11.7109	0.00192887	0.00929993	-0.245807	-7.05208		P11142	Heat shock cognate 71 kDa protein
Q96KA5	4.71298	4.34495	5.06705	4.52976	4.52187	4.33507	0.360136	0.417732	-0.246093	-0.681562		Q96KA5	Cleft lip and palate transmembrane protein 1-like protein
O15371	7.53277	7.51544	7.39828	7.18507	7.27101	7.24989	0.0121999	0.0304752	-0.24684	-3.37397		O15371	Eukaryotic translation initiation factor 3 subunit D
P09661	6.72836	6.94851	6.83876	6.63886	6.56785	6.5675	0.0465652	0.0799455	-0.24714	-2.24519		P09661	U2 small nuclear ribonucleoprotein A'
Q147X3	4.23522	4.34085	4.33158	4.78685	3.99913	3.37644	0.605038	0.652534	-0.248411	-4.24683		Q147X3	N-alpha-acetyltransferase 30
Q9BZV1	4.88708	4.30121	4.56967	4.28181	4.28193	4.44893	0.277267	0.336163	-0.248432	-0.847095		Q9BZV1	UBX domain-containing protein 6
Q3LXA3	6.44338	6.30925	6.40804	6.07608	6.24147	6.09668	0.0216601	0.0458138	-0.248813	-3.57895		Q3LXA3	Triokinase/FMN cyclase
Q15388	6.59425	6.76142	6.74556	6.50298	6.33531	6.51649	0.0348517	0.0646056	-0.248817	-2.69636		Q15388	Mitochondrial import receptor subunit TOM20 homolog
Q8NBU5	5.26518	5.12594	5.10766	5.0789	4.80949	4.86381	0.0739011	0.114674	-0.248863	-2.8886		Q8NBU5	Outer mitochondrial transmembrane helix translocase
Q9BZE1	6.34078	6.16632	6.16482	6.0659	5.88719	5.97224	0.0338313	0.063255	-0.248863	-2.46009		Q9BZE1	39S ribosomal protein L37, mitochondrial
P35030	5.1101	5.02593	5.4206	5.01028	4.81723	4.98137	0.162062	0.21567	-0.24925	-1.19907		P35030	Trypsin-3
Q9C0C9	5.97411	6.03888	5.95546	5.80537	5.71835	5.69673	0.00488906	0.0163815	-0.249333	-5.69471		Q9C0C9	(E3-independent) E2 ubiquitin-conjugating enzyme
Q9H9Q2	5.40866	5.352	5.41254	5.08331	5.28075	5.05868	0.0615245	0.0993931	-0.250153	-7.3817		Q9H9Q2	COP9 signalosome complex subunit 7b
Q9NWV4	5.09729	5.13793	5.40937	4.76331	5.01758	5.11124	0.154172	0.207356	-0.25082	-1.47829		Q9NWV4	CXXC motif containing zinc binding protein
Q07864	4.62285	4.66234	4.87965	4.52649	4.46625	4.41936	0.0730203	0.113648	-0.250912	-1.81451		Q07864	DNA polymerase epsilon catalytic subunit A
Q96KP1	4.48275	4.60831	4.50575	4.24171	4.16725	4.43394	0.0681853	0.107688	-0.251304	-3.75927		Q96KP1	Exocyst complex component 2
Q12792	6.36544	6.20259	6.20173	6.05234	6.04404	5.91707	0.0243592	0.0501561	-0.252103	-2.67425		Q12792	Twinfilin-1
Q9NYY8	4.66543	4.27875	4.90961	4.26004	4.44763	4.38928	0.301626	0.360349	-0.252279	-0.79308		Q9NYY8	FAST kinase domain-containing protein 2, mitochondrial
Q9Y2U8	4.4675	4.84986	4.72227	4.45306	4.29558	4.53377	0.143022	0.194518	-0.252404	-1.29655		Q9Y2U8	Inner nuclear membrane protein Man1
Q13895	4.82758	4.66373	4.95628	4.40977	4.53107	4.74918	0.126837	0.175974	-0.252522	-1.72221		Q13895	Bystin
Q9Y6N5	5.29563	5.19719	5.20763	4.06902	6.21064	4.66224	0.730451	0.766751	-0.252851	-4.67609		Q9Y6N5	Sulfide:quinone oxidoreductase, mitochondrial
O15446	5.57045	5.56151	5.53249	5.29946	5.40286	5.20287	0.0437021	0.0764479	-0.253087	-12.7529		O15446	DNA-directed RNA polymerase I subunit RPA34
P41091	8.51458	8.47449	8.44416	8.21685	8.24245	8.21424	0.00216272	0.00993378	-0.25323	-7.16908		P41091	Eukaryotic translation initiation factor 2 subunit 3
Q96AT1	3.48154	3.82671	3.78622	3.32542	3.47525	3.5338	0.131535	0.181424	-0.253333	-1.34262		Q96AT1	Uncharacterized protein KIAA1143
P19256	5.06453	4.9842	5.00839	4.69066	4.90201	4.70031	0.0534838	0.0894276	-0.254714	-6.18099		P19256	Lymphocyte function-associated antigen 3
P23528	9.91911	9.99281	9.76909	9.57305	9.62553	9.71731	0.039199	0.0702324	-0.25504	-2.23702		P23528	Cofilin-1
O43156	4.85412	4.47891	4.47268	4.36272	4.2986	4.37915	0.176478	0.230528	-0.25508	-1.16769		O43156	TELO2-interacting protein 1 homolog
Q2VPK5	4.72056	5.07533	4.71378	4.29853	4.74697	4.69825	0.242868	0.300679	-0.25531	-1.2345		Q2VPK5	Cytoplasmic tRNA 2-thiolation protein 2
P62826	10.4312	10.3279	10.3982	10.0915	10.1838	10.1159	0.00352817	0.0132627	-0.25533	-4.83895		P62826	GTP-binding nuclear protein Ran
P08238	13.8057	13.822	13.7412	13.5547	13.5565	13.4897	0.0015797	0.00806739	-0.255947	-5.98761		P08238	Heat shock protein HSP 90-beta
Q2TAA2	4.55419	4.8258	4.60504	4.65449	4.55067	4.01104	0.330265	0.389026	-0.256277	-1.77488		Q2TAA2	Isoamyl acetate-hydrolyzing esterase 1 homolog
P27635	9.03242	8.9838	8.96277	8.78019	8.73499	8.69356	0.00159443	0.00811591	-0.25675	-7.18702		P27635	60S ribosomal protein L10
O00151	6.58914	6.4703	6.59572	6.29022	6.37878	6.21567	0.0152285	0.0354965	-0.25683	-3.63841		O00151	PDZ and LIM domain protein 1
Q15907	8.64515	8.53905	8.67823	8.38678	8.3857	8.31935	0.0119513	0.0300233	-0.256867	-3.53264		Q15907	Ras-related protein Rab-11B
Q12904	7.68919	7.60592	7.59046	7.42196	7.38694	7.30565	0.00528527	0.0172793	-0.257007	-4.83964		Q12904	Aminoacyl tRNA synthase complex-interacting multifunctional protein 1
Q53S08;Q9H0N0	4.66647	4.58805	4.45851	4.31863	4.39533	4.22631	0.0317388	0.0606821	-0.257587	-2.45269		Q53S08	Ras-related protein Rab-6D
Q92990	5.32186	5.25153	4.88868	4.79091	5.09215	4.80511	0.202136	0.257648	-0.257967	-1.10968		Q92990	Glomulin
Q16625	4.53399	4.48745	4.52987	4.30185	4.24865	4.22659	0.00125192	0.00708053	-0.258073	-10.0168		Q16625	Occludin
Q9H1A4	4.51797	4.73424	4.72321	4.3714	4.45671	4.37225	0.0514022	0.0862257	-0.258354	-2.12105		Q9H1A4	Anaphase-promoting complex subunit 1
Q04917	8.26181	8.17573	8.15311	7.92603	7.94407	7.9433	0.0137789	0.0330374	-0.259083	-4.51724		Q04917	14-3-3 protein eta
Q14116	6.24497	6.51663	6.1935	6.01593	6.08274	6.07874	0.116734	0.164344	-0.25923	-1.4931		Q14116	Interleukin-18
O95433	8.01356	8.0648	7.98472	7.73917	7.8165	7.72964	0.00219492	0.0100077	-0.259257	-6.39212		O95433	Activator of 90 kDa heat shock protein ATPase homolog 1
Q5BJD5	3.9131	3.74456	3.84797	3.92715	3.57407	3.22655	0.327518	0.386377	-0.259288	-3.05082		Q5BJD5	Transmembrane protein 41B
Q9UGV2	5.33128	5.48971	5.2619	4.98016	5.19314	5.13091	0.0486293	0.0825357	-0.25956	-2.22284		Q9UGV2	Protein NDRG3
Q9NZ32	3.82062	3.89309	3.86796	3.59666	3.40233	3.80341	0.150056	0.202575	-0.259756	-7.05928		Q9NZ32	Actin-related protein 10
Q9NWS8	4.99533	5.06326	4.27758	4.51513	4.50433	4.53526	0.408906	0.466956	-0.260483	-0.598359		Q9NWS8	Required for meiotic nuclear division protein 1 homolog
P49458	8.10983	8.19263	8.05665	7.8345	7.87256	7.86684	0.0157604	0.0363837	-0.261737	-3.81955		P49458	Signal recognition particle 9 kDa protein
Q14195	5.13781	5.05439	5.04796	4.8781	4.718	4.85603	0.0173723	0.0389467	-0.262677	-5.24075		Q14195	Dihydropyrimidinase-related protein 3
P83731	9.79692	9.72144	9.68184	9.52024	9.44428	9.44734	0.00436527	0.0151536	-0.26278	-4.49467		P83731	60S ribosomal protein L24
P21589	5.08961	5.10157	5.07519	4.95755	4.7613	4.75298	0.0564685	0.0935119	-0.264849	-20.0482		P21589	5'-nucleotidase
Q15386	4.93974	4.7631	4.63216	4.48146	4.35873	4.70022	0.119872	0.16781	-0.264864	-1.71594		Q15386	Ubiquitin-protein ligase E3C
Q10713	5.90418	5.85655	5.96223	5.58321	5.70432	5.63838	0.0048907	0.0163815	-0.265683	-5.01994		Q10713	Mitochondrial-processing peptidase subunit alpha
P63272	4.92807	4.6346	5.36419	4.81316	4.65301	4.6626	0.335605	0.393674	-0.26603	-0.724657		P63272	Transcription elongation factor SPT4
O95470	5.35597	5.41747	5.5932	5.31184	5.07187	5.18331	0.0550148	0.0914949	-0.26654	-2.165		O95470	Sphingosine-1-phosphate lyase 1
P08134	6.01333	6.2443	5.69326	5.60225	5.76276	5.78442	0.230856	0.28799	-0.267153	-0.965435		P08134	Rho-related GTP-binding protein RhoC
Q2PZI1	5.28504	5.01131	5.16451	4.67724	5.04197	4.93955	0.124158	0.172797	-0.267367	-1.94889		Q2PZI1	Probable C-mannosyltransferase DPY19L1
Q86TU7	4.44345	4.774	4.49231	4.32787	4.60539	3.97256	0.288108	0.347004	-0.26798	-1.50197		Q86TU7	Actin-histidine N-methyltransferase
Q93050	4.68165	4.93721	4.52683	4.39709	4.2816	4.65889	0.175398	0.22931	-0.26937	-1.29979		Q93050	V-type proton ATPase 116 kDa subunit a1
P12270	6.21477	6.19678	6.15486	5.9907	5.93897	5.82766	0.0201751	0.0435327	-0.269693	-8.77302		P12270	Nucleoprotein TPR
P30405	6.3595	6.38298	6.26318	6.16234	6.05446	5.97206	0.0194414	0.0424213	-0.272267	-4.28878		P30405	Peptidyl-prolyl cis-trans isomerase F, mitochondrial
P09382	9.86934	9.83212	9.82348	9.60965	9.54091	9.55425	0.000835969	0.0056939	-0.273377	-11.2182		P09382	Galectin-1
P43034	6.53497	6.56583	6.37628	6.09638	6.25013	6.30999	0.0345076	0.064121	-0.273527	-2.6894		P43034	Platelet-activating factor acetylhydrolase IB subunit beta
O43390	7.11123	7.07336	7.22533	6.80652	6.90374	6.87782	0.0110014	0.0284731	-0.273947	-3.46297		O43390	Heterogeneous nuclear ribonucleoprotein R
Q99459	4.88062	4.82172	4.83464	4.64267	4.40189	4.66946	0.0784226	0.120011	-0.274321	-8.86113		Q99459	Cell division cycle 5-like protein
Q92466	4.7883	4.70613	4.90575	4.43136	4.42863	4.71652	0.0833992	0.126319	-0.274557	-2.73658		Q92466	DNA damage-binding protein 2
Q9BV40	4.90229	4.96703	5.40054	5.04256	4.99543	4.4075	0.34946	0.407909	-0.274791	-1.0143		Q9BV40	Vesicle-associated membrane protein 8
Q9BVS5	4.50409	4.68593	4.81911	4.41931	4.29328	4.46996	0.0743392	0.115239	-0.275527	-1.74235		Q9BVS5	tRNA (adenine(58)-N(1))-methyltransferase, mitochondrial
Q9BRA2	8.23709	8.21996	8.12074	7.90675	7.93472	7.90505	0.0122825	0.0305903	-0.27709	-4.41111		Q9BRA2	Thioredoxin domain-containing protein 17
O94905	4.84657	5.19711	5.01798	4.73798	4.84031	4.65023	0.0925103	0.137255	-0.277713	-1.58436		O94905	Erlin-2
Q9Y6W5	5.58222	5.72973	5.83406	5.51517	5.41021	5.38387	0.0419633	0.0739779	-0.27892	-2.20428		Q9Y6W5	Wiskott-Aldrich syndrome protein family member 2
P61026	10.1706	10.1194	10.181	9.88942	9.82346	9.9206	0.00221942	0.0100831	-0.279147	-8.46284		P61026	Ras-related protein Rab-10
Q14914	5.89596	5.91495	6.02295	5.51711	5.7219	5.75637	0.0446014	0.0774861	-0.279493	-4.08037		Q14914	Prostaglandin reductase 1
P46937	5.81635	5.64883	5.85687	5.79163	5.27356	5.41606	0.203623	0.259124	-0.280267	-2.54114		P46937	Transcriptional coactivator YAP1
P18669	11.0472	10.9847	10.9885	10.7995	10.7333	10.6454	0.0128354	0.0314802	-0.280733	-8.01551		P18669	Phosphoglycerate mutase 1
Q53H96	4.6431	4.92818	5.15252	4.77012	4.27238	4.83397	0.29018	0.349195	-0.282443	-1.10626		Q53H96	Pyrroline-5-carboxylate reductase 3
P49356	4.79935	4.75904	4.69158	4.06485	4.42433	4.91273	0.368804	0.425245	-0.282687	-5.19148		P49356	Protein farnesyltransferase subunit beta
Q8IV32	7.74874	7.76421	7.25446	7.14967	7.33198	7.43567	0.228978	0.286215	-0.283363	-0.977311		Q8IV32	Coiled-coil domain-containing protein 71
O75521	4.78803	4.92635	5.0598	4.60942	4.66568	4.64476	0.062643	0.100629	-0.284773	-2.09558		O75521	Enoyl-CoA delta isomerase 2
Q15691	6.48067	6.55435	6.4385	6.17157	6.17241	6.27521	0.00413284	0.0146322	-0.284777	-4.85678		Q15691	Microtubule-associated protein RP/EB family member 1
Q9NP72	6.62619	6.56512	6.27135	6.1374	6.34236	6.12639	0.105053	0.151505	-0.285503	-1.50494		Q9NP72	Ras-related protein Rab-18
Q92600	4.58069	4.56647	4.83732	4.33899	4.35881	4.43008	0.0720536	0.112538	-0.285532	-1.87313		Q92600	CCR4-NOT transcription complex subunit 9
P13284	4.47236	4.47677	4.85994	4.62862	4.09244	4.22615	0.23907	0.296452	-0.287287	-1.29113		P13284	Gamma-interferon-inducible lysosomal thiol reductase
Q9H4A4	6.58353	6.56769	6.47437	6.1774	6.28434	6.30174	0.00538662	0.0174684	-0.28737	-4.87191		Q9H4A4	Aminopeptidase B
P78346	5.15611	4.63903	5.06061	4.62667	4.67346	4.69286	0.210465	0.2661	-0.287587	-1.04523		P78346	Ribonuclease P protein subunit p30
P07942	4.50228	4.20268	4.53265	4.16127	4.036	4.17684	0.0959027	0.141395	-0.287833	-1.57826		P07942	Laminin subunit beta-1
O43464	4.90703	4.67639	4.96357	4.51542	4.51682	4.6496	0.0619869	0.0999321	-0.288385	-1.89563		O43464	Serine protease HTRA2, mitochondrial
Q9BSH5	4.50009	4.59249	4.69703	4.08018	4.41339	4.42996	0.110062	0.156548	-0.288692	-2.92986		Q9BSH5	Haloacid dehalogenase-like hydrolase domain-containing protein 3
O95817	5.55911	5.68857	5.4357	5.34546	5.39682	5.07277	0.0866101	0.129978	-0.289443	-2.28905		O95817	BAG family molecular chaperone regulator 3
P23921	6.90833	6.91397	6.87681	6.67286	6.61725	6.53908	0.0119987	0.0300694	-0.289973	-14.48		P23921	Ribonucleoside-diphosphate reductase large subunit
Q96S97	6.0413	5.8158	5.96372	5.66521	5.52886	5.75502	0.0356743	0.0656602	-0.290577	-2.53637		Q96S97	Myeloid-associated differentiation marker
Q96H20	4.72239	4.8137	5.22846	4.58109	4.66171	4.64933	0.200257	0.255779	-0.290807	-1.07821		Q96H20	Vacuolar-sorting protein SNF8
Q9BQ61	5.82298	6.08872	5.69812	5.54789	5.71937	5.46523	0.111649	0.158225	-0.292443	-1.46596		Q9BQ61	Telomerase RNA component interacting RNase
P61204;P84077	8.79753	8.68356	8.72316	8.36876	8.54513	8.41295	0.0142285	0.033814	-0.29247	-5.05459		P61204	ADP-ribosylation factor 3
Q96CP7	4.01686	3.94523	4.1358	4.03748	3.56037	3.62131	0.180772	0.235543	-0.292914	-3.04296		Q96CP7	TLC domain-containing protein 1
P41214	4.49903	4.84769	4.58354	4.50737	4.18319	4.36082	0.106751	0.153198	-0.292957	-1.61072		P41214	Eukaryotic translation initiation factor 2D
Q9UIC8	5.35984	5.05471	5.35455	4.78582	5.09467	5.00418	0.0971512	0.142694	-0.29481	-1.68791		Q9UIC8	Leucine carboxyl methyltransferase 1
Q15031	4.46474	4.72949	4.17765	4.07242	4.37694	4.03781	0.209625	0.265793	-0.294904	-1.06851		Q15031	Probable leucine--tRNA ligase, mitochondrial
Q8TED1	5.57369	5.23011	4.98883	5.15662	4.98997	4.75953	0.232246	0.289492	-0.295505	-1.0054		Q8TED1	Probable glutathione peroxidase 8
P61158	7.72043	7.78769	7.69467	7.40856	7.50887	7.39792	0.00333489	0.012768	-0.295813	-6.15917		P61158	Actin-related protein 3
P28482	6.21363	6.25808	6.23973	5.92904	5.98916	5.90363	0.0019703	0.00941196	-0.296537	-13.2754		P28482	Mitogen-activated protein kinase 1
O75436	7.64425	7.56455	7.49961	7.24066	7.28041	7.29623	0.010741	0.0281297	-0.297037	-4.10014		O75436	Vacuolar protein sorting-associated protein 26A
Q15417	7.67257	7.59644	7.51811	7.29946	7.31762	7.27824	0.0168925	0.0382576	-0.297267	-3.84898		Q15417	Calponin-3
P50914	10.3798	10.4539	10.3415	10.0788	10.2173	9.98724	0.0297113	0.0577848	-0.297283	-5.20499		P50914	60S ribosomal protein L14
P30837	6.8922	6.77086	6.81479	6.56828	6.57367	6.44148	0.00659976	0.0199924	-0.29814	-4.85293		P30837	Aldehyde dehydrogenase X, mitochondrial
P53602	6.60411	6.42108	6.43935	6.17378	6.21298	6.1832	0.0317814	0.0606897	-0.298193	-2.95788		P53602	Diphosphomevalonate decarboxylase
Q96AC1	5.05501	5.33307	5.16765	4.79634	4.81416	5.04933	0.0598906	0.0976956	-0.298633	-2.13519		Q96AC1	Fermitin family homolog 2
Q9H6T3	5.05006	4.87011	4.99869	4.73108	4.67719	4.61171	0.0134829	0.0325034	-0.299627	-3.23241		Q9H6T3	RNA polymerase II-associated protein 3
O95352	4.74923	4.57758	4.47523	3.96177	4.45627	4.47987	0.209811	0.265904	-0.301376	-2.17673		O95352	Ubiquitin-like modifier-activating enzyme ATG7
Q15067	5.752	5.49239	5.55378	5.34655	5.3465	5.19955	0.0398649	0.0710566	-0.301857	-2.22474		Q15067	Peroxisomal acyl-coenzyme A oxidase 1
Q96DG6	6.31927	6.23565	6.35191	5.90284	6.08771	6.01005	0.0132	0.0320787	-0.302077	-5.03764		Q96DG6	Carboxymethylenebutenolidase homolog
Q9UMX0	7.76275	7.72128	7.72321	7.43926	7.37018	7.48847	0.00622598	0.0192648	-0.30311	-12.9504		Q9UMX0	Ubiquilin-1
Q32P28	3.52902	3.78906	3.76394	3.21403	3.35866	3.59912	0.101306	0.147263	-0.303403	-2.11526		Q32P28	Prolyl 3-hydroxylase 1
Q9BQA1	7.31974	7.12181	6.99692	6.7678	6.85024	6.90641	0.0665679	0.105618	-0.304673	-1.87167		Q9BQA1	Methylosome protein 50
Q9NX00	3.87319	4.23335	4.33848	3.61799	3.69514	4.21496	0.267381	0.325831	-0.305644	-1.25256		Q9NX00	Transmembrane protein 160
Q9BXB4	4.83717	4.79759	4.89135	4.61207	4.3066	4.6871	0.111984	0.158337	-0.30678	-6.51765		Q9BXB4	Oxysterol-binding protein-related protein 11
Q9UHD2	4.56532	4.51476	4.82289	4.31294	4.20907	4.45669	0.0659617	0.10487	-0.308088	-1.86439		Q9UHD2	Serine/threonine-protein kinase TBK1
Q9NW82	4.8053	4.39656	4.94054	4.26226	4.56171	4.39326	0.192981	0.248016	-0.308391	-1.08888		Q9NW82	WD repeat-containing protein 70
P49915	8.00828	8.09276	7.91292	7.62275	7.73442	7.73112	0.0108413	0.0283115	-0.308557	-3.42937		P49915	GMP synthase [glutamine-hydrolyzing]
P48634	5.0717	4.73091	4.7146	4.41107	4.74608	4.43262	0.12408	0.172766	-0.309147	-1.53325		P48634	Protein PRRC2A
O15511	7.118	6.96547	7.0892	6.62687	6.96303	6.65048	0.0864743	0.129837	-0.310763	-3.83474		O15511	Actin-related protein 2/3 complex subunit 5
Q92804	5.34216	5.85017	6.12461	5.46759	5.43302	5.48338	0.307507	0.36667	-0.310983	-0.783348		Q92804	TATA-binding protein-associated factor 2N
Q4G0N4	4.68269	4.70713	4.52156	4.43303	4.27888	4.26347	0.0173511	0.0389272	-0.312	-3.09441		Q4G0N4	NAD kinase 2, mitochondrial
P08133	7.24438	7.19578	7.2533	6.92133	6.92008	6.91501	0.00297418	0.0119433	-0.312347	-10.0896		P08133	Annexin A6
Q8IXU6	4.84021	4.73252	4.91113	4.35878	4.42121	4.76653	0.118429	0.166389	-0.312446	-3.47422		Q8IXU6	Solute carrier family 35 member F2
Q8TBA6	5.26046	5.21166	5.48892	4.11477	5.35506	5.55236	0.560764	0.610295	-0.312951	-2.11435		Q8TBA6	Golgin subfamily A member 5
Q01995	4.8529	4.76049	4.85592	4.29909	4.78438	4.4446	0.155543	0.208622	-0.313746	-5.78362		Q01995	Transgelin
P37268	5.22558	5.17204	5.22905	4.9358	4.75211	4.99629	0.043439	0.0760733	-0.314157	-9.82963		P37268	Squalene synthase
Q09666	7.61295	7.832	7.70214	7.42703	7.37091	7.4061	0.0319431	0.0608488	-0.31435	-2.85377		Q09666	Neuroblast differentiation-associated protein AHNAK
P11177	7.0684	7.10975	7.05261	6.78586	6.81586	6.68597	0.00715171	0.0211084	-0.314357	-10.6535		P11177	Pyruvate dehydrogenase E1 component subunit beta, mitochondrial
O43684	7.67558	7.52603	7.5997	7.28101	7.33152	7.2446	0.00652771	0.0198384	-0.314727	-4.20883		O43684	Mitotic checkpoint protein BUB3
P03923	5.25161	5.3174	5.27458	4.75633	5.02219	5.12013	0.0970227	0.142572	-0.31498	-9.43307		P03923	NADH-ubiquinone oxidoreductase chain 6
Q13601	4.53949	4.83264	5.07067	4.57203	4.38957	4.53623	0.166868	0.220291	-0.314991	-1.18388		Q13601	KRR1 small subunit processome component homolog
Q8N5M1	4.61577	4.77245	4.64509	4.11371	4.40818	4.56584	0.128265	0.177478	-0.315194	-3.78406		Q8N5M1	ATP synthase mitochondrial F1 complex assembly factor 2
P10155	7.55274	7.51027	7.55656	7.17791	7.15244	7.34339	0.0283134	0.0560313	-0.315277	-12.2705		P10155	60 kDa SS-A/Ro ribonucleoprotein
Q9Y2W1	5.5417	5.57355	5.67898	5.15269	5.31708	5.37861	0.023384	0.0485667	-0.315283	-4.38799		Q9Y2W1	Thyroid hormone receptor-associated protein 3
O75475	5.1128	4.96108	5.0125	4.62074	4.8029	4.71653	0.0108816	0.0283162	-0.315403	-4.08759		O75475	PC4 and SFRS1-interacting protein
Q8TBX8	5.02692	4.32173	4.57479	4.33401	4.29878	4.34342	0.26517	0.323899	-0.315744	-0.883824		Q8TBX8	Phosphatidylinositol 5-phosphate 4-kinase type-2 gamma
Q6PI48	5.18162	5.25151	4.82726	4.61329	4.68424	5.01267	0.1535	0.206596	-0.316729	-1.39243		Q6PI48	Aspartate--tRNA ligase, mitochondrial
P18084	4.88064	5.16225	4.93134	4.81881	4.78462	4.42029	0.118519	0.166426	-0.316836	-2.11072		P18084	Integrin beta-5
P98179	5.93758	6.0071	6.11713	5.72339	5.70641	5.67749	0.0205229	0.0441298	-0.318173	-3.51443		P98179	RNA-binding protein 3
P42766	9.6866	9.49776	9.65877	9.41804	9.29355	9.17294	0.0269152	0.053952	-0.319533	-3.13431		P42766	60S ribosomal protein L35
P62306	7.14559	7.16178	7.25672	6.89697	6.93212	6.77613	0.00701631	0.0209061	-0.319623	-5.3239		P62306	Small nuclear ribonucleoprotein F
P61978	10.4152	10.3629	10.3682	10.0547	10.0505	10.0818	0.000303166	0.00322374	-0.319737	-11.1058		P61978	Heterogeneous nuclear ribonucleoprotein K
Q12959	5.63734	5.79028	5.84817	5.51461	5.47142	5.32953	0.0195222	0.0425141	-0.320077	-2.93844		Q12959	Disks large homolog 1
P52657	4.10574	4.31649	3.93248	4.10011	3.50303	3.79076	0.205248	0.260866	-0.32027	-1.66539		P52657	Transcription initiation factor IIA subunit 2
Q7Z434	5.11852	5.26394	4.74188	4.66423	4.84761	4.64864	0.163834	0.217117	-0.321287	-1.19247		Q7Z434	Mitochondrial antiviral-signaling protein
Q16527	4.8316	4.88306	4.89029	4.63448	4.64553	4.35783	0.0706098	0.110729	-0.32237	-10.0733		Q16527	Cysteine and glycine-rich protein 2
P31327	3.52718	4.28414	4.10292	3.50274	3.86262	3.58088	0.2956	0.354515	-0.322667	-0.816374		P31327	Carbamoyl-phosphate synthase [ammonia], mitochondrial
P35914	5.33056	5.25588	5.00775	5.01666	4.92065	4.6863	0.0795417	0.121424	-0.323527	-1.91444		P35914	Hydroxymethylglutaryl-CoA lyase, mitochondrial
P42704	9.25161	9.27759	9.21857	8.93281	8.94957	8.89286	0.000173266	0.00249782	-0.324177	-10.9592		P42704	Leucine-rich PPR motif-containing protein, mitochondrial
P19623	7.31582	7.27435	7.30582	7.03009	7.01468	6.8762	0.017023	0.0384132	-0.325007	-15.0178		P19623	Spermidine synthase
Q99961	5.95397	6.05721	5.8756	5.61586	5.69587	5.59873	0.0108847	0.0283162	-0.32544	-3.57279		Q99961	Endophilin-A2
Q9HC21	5.18749	5.33497	5.23395	5.03235	4.89811	4.84444	0.0113459	0.0291998	-0.327171	-4.33903		Q9HC21	Mitochondrial thiamine pyrophosphate carrier
P49354	4.8364	4.29724	4.57021	4.12431	4.12252	4.47513	0.173741	0.22743	-0.327297	-1.21407		P49354	Protein farnesyltransferase/geranylgeranyltransferase type-1 subunit alpha
P53367	6.40439	6.41199	6.36384	6.11459	6.06443	6.01712	0.00183169	0.00898484	-0.328027	-12.672		P53367	Arfaptin-1
Q9UI10	5.01571	4.3839	4.93916	4.44149	4.46995	4.43928	0.239661	0.297065	-0.329351	-0.95517		Q9UI10	Translation initiation factor eIF-2B subunit delta
P26640	8.25579	8.32744	8.31443	7.98129	7.97602	7.95085	0.00139646	0.00754654	-0.329833	-8.6412		P26640	Valine--tRNA ligase
Q9NQ88	4.92703	4.83725	5.3062	4.77018	4.83718	4.47296	0.148501	0.200986	-0.330053	-1.32598		Q9NQ88	Fructose-2,6-bisphosphatase TIGAR
O95218	5.02103	5.00605	5.00223	4.41042	4.96322	4.66498	0.174495	0.228322	-0.330232	-33.232		O95218	Zinc finger Ran-binding domain-containing protein 2
P61160	8.31285	8.39192	8.27345	8.0521	8.0358	7.89959	0.00683428	0.0204595	-0.330243	-5.47378		P61160	Actin-related protein 2
Q15843	5.90729	6.46761	5.99045	5.86648	5.82415	5.68279	0.191314	0.246281	-0.330643	-1.09352		Q15843	NEDD8
Q6PD62	5.1642	5.26397	4.65261	4.68527	4.71519	4.68694	0.222208	0.278743	-0.331127	-1.00958		Q6PD62	RNA polymerase-associated protein CTR9 homolog
P05198	8.37399	8.36272	8.30767	7.98353	8.02563	8.04099	0.000289521	0.00310405	-0.33141	-9.33898		P05198	Eukaryotic translation initiation factor 2 subunit 1
Q06203	7.81612	7.80472	7.72005	7.46591	7.44017	7.4319	0.00430564	0.0150382	-0.334303	-6.36943		Q06203	Amidophosphoribosyltransferase
Q15459	6.1409	6.00597	6.08999	5.7537	5.80845	5.67063	0.00398122	0.0143908	-0.334693	-4.91194		Q15459	Splicing factor 3A subunit 1
P43490	6.61644	6.64236	6.48039	6.23948	6.21737	6.27813	0.0138137	0.0330954	-0.334737	-3.84747		P43490	Nicotinamide phosphoribosyltransferase
O43148	5.90932	5.87268	5.99466	5.54482	5.56105	5.66547	0.00306827	0.0120901	-0.335107	-5.35406		O43148	mRNA cap guanine-N7 methyltransferase
Q9BUR5	5.60284	5.58215	5.91344	5.28948	5.38002	5.42341	0.0747244	0.115663	-0.335173	-1.80602		Q9BUR5	MICOS complex subunit MIC26
P57740	4.66934	4.71361	4.90532	4.40587	4.53982	4.33642	0.0247383	0.0507682	-0.335384	-2.67383		P57740	Nuclear pore complex protein Nup107
Q13144	4.78513	4.39033	4.61364	4.27346	4.49391	4.01417	0.137553	0.188566	-0.335852	-1.69651		Q13144	Translation initiation factor eIF-2B subunit epsilon
Q96FJ2	6.11538	6.39666	6.08155	5.77373	6.0155	5.79571	0.0599215	0.0976956	-0.336217	-1.94354		Q96FJ2	Dynein light chain 2, cytoplasmic
Q9P1F3	3.64259	3.76676	3.70453	2.8693	3.4746	3.76055	0.328241	0.387082	-0.336478	-5.41955		Q9P1F3	Costars family protein ABRACL
Q8N684	4.49977	4.76454	4.55137	4.31585	4.38733	4.10218	0.0462807	0.079597	-0.336775	-2.39936		Q8N684	Cleavage and polyadenylation specificity factor subunit 7
P46087	5.23269	5.01535	5.26661	4.97164	4.66559	4.86316	0.0480141	0.0819142	-0.338088	-2.47988		P46087	Probable 28S rRNA (cytosine(4447)-C(5))-methyltransferase
Q9Y5P6	5.39436	5.23837	5.47462	5.08991	4.88206	5.11454	0.0284255	0.0561807	-0.34028	-2.83258		Q9Y5P6	Mannose-1-phosphate guanyltransferase beta
P16220	4.22535	4.06809	4.42657	3.75502	3.86815	4.0736	0.071524	0.11188	-0.34108	-1.89817		P16220	Cyclic AMP-responsive element-binding protein 1
O14974	5.57956	5.23797	5.2629	5.26128	5.06532	4.72711	0.155469	0.208613	-0.34224	-1.79721		O14974	Protein phosphatase 1 regulatory subunit 12A
Q9P265	4.63234	4.43554	4.61956	4.14068	4.48884	4.03117	0.115545	0.16278	-0.34225	-3.10802		Q9P265	Disco-interacting protein 2 homolog B
Q6UWP7	5.72128	5.47929	5.41375	5.08716	5.15435	5.3456	0.04974	0.0840734	-0.342403	-2.11383		Q6UWP7	Lysocardiolipin acyltransferase 1
P08579	5.91079	5.93337	5.97703	5.79235	5.51931	5.47649	0.0684851	0.108052	-0.344347	-10.2258		P08579	U2 small nuclear ribonucleoprotein B''
P55084	7.06467	6.96417	6.9457	6.65875	6.636	6.6425	0.00941421	0.0259358	-0.345763	-5.40044		P55084	Trifunctional enzyme subunit beta, mitochondrial
P05114	6.0217	5.99441	6.20459	5.83855	5.78032	5.56398	0.0338437	0.063255	-0.34595	-3.02703		P05114	Non-histone chromosomal protein HMG-14
P21964	6.57757	6.46964	6.26133	6.16919	6.05339	6.04725	0.0485409	0.0824956	-0.346237	-2.15384		P21964	Catechol O-methyltransferase
Q5JSH3	4.54103	4.37624	4.70262	4.28697	4.24014	4.05396	0.0466651	0.0800526	-0.346273	-2.12187		Q5JSH3	WD repeat-containing protein 44
Q9HB40	4.60583	4.56663	4.51903	4.3723	3.96363	4.3158	0.108331	0.154581	-0.346587	-7.97343		Q9HB40	Retinoid-inducible serine carboxypeptidase
O75431	5.73009	6.07985	5.815	5.40533	5.59247	5.58526	0.0600143	0.0976956	-0.347293	-1.90369		O75431	Metaxin-2
Q92575	5.18538	5.33777	5.06661	4.79578	4.85388	4.89798	0.0345963	0.0642088	-0.347373	-2.55559		Q92575	UBX domain-containing protein 4
Q7LG56	4.48992	4.56321	4.493	4.12675	4.10822	4.26551	0.00898993	0.0250123	-0.348551	-8.40825		Q7LG56	Ribonucleoside-diphosphate reductase subunit M2 B
P09132	5.47699	5.17142	5.27318	4.9306	5.07999	4.86345	0.0391485	0.0702213	-0.349183	-2.24412		P09132	Signal recognition particle 19 kDa protein
Q8NI36	4.89072	4.92144	5.135	4.5758	4.67132	4.65217	0.0324054	0.0615007	-0.349287	-2.6251		Q8NI36	WD repeat-containing protein 36
Q9Y5K8	4.28858	4.25995	4.23182	3.59177	4.121	4.01814	0.162187	0.21567	-0.349817	-12.327		Q9Y5K8	V-type proton ATPase subunit D
Q9UJW0	4.95521	4.78654	5.07035	4.48128	4.75366	4.52206	0.0410283	0.0727544	-0.3517	-2.46385		Q9UJW0	Dynactin subunit 4
Q9BRP4	3.92571	4.00706	4.36479	3.46592	3.93981	3.8366	0.149348	0.201837	-0.351743	-1.50583		Q9BRP4	Proteasomal ATPase-associated factor 1
O75439	6.35994	6.28887	6.22472	5.98614	5.91696	5.91512	0.00329887	0.0126927	-0.35177	-5.20066		O75439	Mitochondrial-processing peptidase subunit beta
Q9BXS6	4.08001	3.99806	4.42129	3.71375	3.64019	4.08839	0.137427	0.188476	-0.352343	-1.56969		Q9BXS6	Nucleolar and spindle-associated protein 1
Q9NTJ3	4.85481	4.95314	4.73802	4.46506	4.46751	4.55604	0.0160314	0.0368723	-0.352457	-3.27282		Q9NTJ3	Structural maintenance of chromosomes protein 4
Q96I59	4.5196	4.52517	4.55035	4.13157	4.13475	4.26746	0.0127387	0.0313172	-0.353781	-21.593		Q96I59	Probable asparagine--tRNA ligase, mitochondrial
Q9UBV8	5.19538	4.88742	5.19789	4.75192	4.91734	4.54317	0.0759612	0.117052	-0.356087	-1.99455		Q9UBV8	Peflin
Q96JB5	4.77456	5.23	5.01328	4.64986	4.7533	4.54295	0.0959506	0.141398	-0.357243	-1.56817		Q96JB5	CDK5 regulatory subunit-associated protein 3
Q13185	6.56652	6.53872	6.54007	6.34796	6.12588	6.09633	0.0441586	0.077116	-0.35838	-22.8629		Q13185	Chromobox protein homolog 3
Q7Z7H8	5.86465	5.76013	5.40634	5.19925	5.38404	5.37074	0.106854	0.153198	-0.35903	-1.49479		Q7Z7H8	39S ribosomal protein L10, mitochondrial
Q03518	4.9952	4.40459	4.59039	4.38781	4.31168	4.20861	0.166462	0.219943	-0.360695	-1.19437		Q03518	Antigen peptide transporter 1
P57105	5.0048	5.01129	4.98176	4.78074	4.60131	4.53346	0.0376505	0.0684054	-0.360781	-23.2464		P57105	Synaptojanin-2-binding protein
Q9Y316	4.73503	4.50439	4.81927	4.32767	4.51044	4.13645	0.0662967	0.105241	-0.361377	-2.21685		Q9Y316	Protein MEMO1
Q9UHA4	5.96738	5.39574	5.52204	5.44523	5.24047	5.11337	0.161746	0.215453	-0.36203	-1.20559		Q9UHA4	Ragulator complex protein LAMTOR3
Q12929	4.37013	4.50503	4.5959	4.22578	4.08985	4.06928	0.013656	0.0328442	-0.36205	-3.18711		Q12929	Epidermal growth factor receptor kinase substrate 8
P15121	8.12891	8.10156	8.10619	7.79177	7.6999	7.75847	0.00289421	0.011746	-0.362173	-24.7417		P15121	Aldo-keto reductase family 1 member B1
Q9Y4E8	5.15858	5.34091	5.46499	4.94607	5.04749	4.88438	0.0359294	0.0659392	-0.36218	-2.34991		Q9Y4E8	Ubiquitin carboxyl-terminal hydrolase 15
Q9UPT8	3.67588	3.8157	3.60594	3.215	3.29903	3.49691	0.0288014	0.0567439	-0.362193	-3.39125		Q9UPT8	Zinc finger CCCH domain-containing protein 4
Q9NP97	6.2479	6.35707	6.35091	6.07453	6.05179	5.73852	0.0666766	0.105682	-0.36368	-5.93003		Q9NP97	Dynein light chain roadblock-type 1
Q9H2W6	5.22681	5.48686	5.19979	4.95605	5.14575	4.72051	0.0819668	0.124332	-0.363717	-2.2945		Q9H2W6	39S ribosomal protein L46, mitochondrial
P68366	10.6577	10.8108	10.5662	10.3147	10.3685	10.2582	0.0222253	0.0466911	-0.36442	-2.94864		P68366	Tubulin alpha-4A chain
Q8IUZ5	6.7635	6.95699	7.18082	6.64541	6.72256	6.44004	0.0758443	0.11693	-0.364432	-1.745		Q8IUZ5	5-phosphohydroxy-L-lysine phospho-lyase
P62913	9.7203	9.70289	9.70219	9.31951	9.32993	9.38082	0.00125174	0.00708053	-0.36504	-35.5799		P62913	60S ribosomal protein L11
Q13825	5.44746	5.31437	5.20783	5.22636	5.07488	4.57129	0.198365	0.254303	-0.36571	-3.04608		Q13825	Methylglutaconyl-CoA hydratase, mitochondrial
Q8WVM0	4.69523	4.69462	4.7409	4.40765	4.25013	4.37466	0.0108632	0.0283162	-0.366102	-13.7915		Q8WVM0	Dimethyladenosine transferase 1, mitochondrial
Q9BYC9	5.42964	5.24499	5.41698	5.2727	4.9424	4.77328	0.114594	0.161661	-0.367743	-3.56522		Q9BYC9	39S ribosomal protein L20, mitochondrial
Q96EE3	4.81364	5.12625	4.96045	4.50437	4.67006	4.6223	0.0355711	0.065548	-0.367872	-2.35211		Q96EE3	Nucleoporin SEH1
Q9Y2Y0	5.27221	4.51868	5.34732	4.65395	4.84656	4.53259	0.296979	0.355757	-0.368368	-0.803815		Q9Y2Y0	ADP-ribosylation factor-like protein 2-binding protein
Q14257	5.24326	5.4742	5.27925	4.89481	5.05238	4.94373	0.0174248	0.0390078	-0.368597	-2.96648		Q14257	Reticulocalbin-2
Q9UKX7	6.08398	6.24539	6.1049	5.73443	5.9386	5.65342	0.0288699	0.0568427	-0.369273	-4.20697		Q9UKX7	Nuclear pore complex protein Nup50
Q16555	6.11792	6.07408	6.16309	5.74259	5.76125	5.74319	0.00325851	0.0125842	-0.369353	-8.29883		Q16555	Dihydropyrimidinase-related protein 2
Q9UJA5	4.52741	4.71958	4.79058	4.34864	4.24502	4.33504	0.0285728	0.0563651	-0.369623	-2.71473		Q9UJA5	tRNA (adenine(58)-N(1))-methyltransferase non-catalytic subunit TRM6
Q12972	5.49154	5.27633	5.01592	5.03799	5.03104	4.60545	0.135936	0.186597	-0.369771	-1.55257		Q12972	Nuclear inhibitor of protein phosphatase 1
Q93096	4.86207	4.57751	4.63815	4.0338	4.54811	4.38506	0.119201	0.167096	-0.370253	-2.47026		Q93096	Protein tyrosine phosphatase type IVA 1
P06865	5.0735	4.86282	5.0284	4.79735	4.36853	4.68744	0.0837132	0.12661	-0.370467	-3.33955		P06865	Beta-hexosaminidase subunit alpha
O43395	4.43938	5.11395	4.99105	4.4167	4.43522	4.57993	0.210948	0.266583	-0.370843	-1.03219		O43395	U4/U6 small nuclear ribonucleoprotein Prp3
Q92597	8.99174	8.99255	8.92076	8.70086	8.51987	8.56787	0.0105001	0.027747	-0.37215	-9.02923		Q92597	Protein NDRG1
Q9NZL9	7.4931	7.5723	7.49925	7.01839	7.17398	7.25223	0.0216921	0.0458503	-0.37335	-8.47401		Q9NZL9	Methionine adenosyltransferase 2 subunit beta
Q96JD6	6.56728	6.52276	6.74159	6.28085	6.04293	6.38476	0.044407	0.0773793	-0.374363	-3.23698		Q96JD6	1,5-anhydro-D-fructose reductase
P07305	6.2951	5.94175	6.21456	6.06497	5.70781	5.55365	0.120966	0.16896	-0.374993	-2.02493		P07305	Histone H1.0
Q9H7Z7	6.70794	6.59757	6.79354	6.36486	6.29109	6.3173	0.0132337	0.0321022	-0.375267	-3.81968		Q9H7Z7	Prostaglandin E synthase 2
Q9NVZ3	4.85902	4.79261	5.0787	5.07367	4.30514	4.22556	0.297862	0.356402	-0.375318	-2.50658		Q9NVZ3	Adaptin ear-binding coat-associated protein 2
Q9UK59	5.21555	5.50993	5.28518	4.94876	4.93719	4.99611	0.046577	0.0799455	-0.3762	-2.44523		Q9UK59	Lariat debranching enzyme
Q9NX40	6.16215	6.04353	6.22138	5.84671	5.70724	5.74435	0.00566506	0.0179857	-0.376253	-4.15462		Q9NX40	OCIA domain-containing protein 1
Q70UQ0	5.53935	5.3057	5.39445	4.97739	4.80602	5.3217	0.11458	0.161661	-0.378129	-3.20606		Q70UQ0	Inhibitor of nuclear factor kappa-B kinase-interacting protein
Q9NQ50	6.13343	5.66966	5.55855	5.39578	5.3117	5.51831	0.154451	0.207516	-0.378617	-1.24163		Q9NQ50	39S ribosomal protein L40, mitochondrial
Q13409	5.82544	5.60072	5.57753	5.31588	5.24342	5.30739	0.0326469	0.0618102	-0.379	-2.76787		Q13409	Cytoplasmic dynein 1 intermediate chain 2
O75381	4.88769	4.69226	4.86987	4.50821	4.60025	4.2016	0.0678648	0.107237	-0.37992	-3.51598		O75381	Peroxisomal membrane protein PEX14
P29350	4.49004	4.44774	4.58375	4.25959	4.09411	4.0272	0.0150388	0.0352677	-0.380211	-5.46238		P29350	Tyrosine-protein phosphatase non-receptor type 6
Q9UFW8	4.53524	4.73308	4.44453	4.17055	4.10049	4.2984	0.0260218	0.0527399	-0.381137	-2.58306		Q9UFW8	CGG triplet repeat-binding protein 1
Q13619	5.04383	4.7997	4.7292	4.44185	4.46356	4.5227	0.0496699	0.0840005	-0.38154	-2.31087		Q13619	Cullin-4A
Q14847	8.3744	8.23535	8.27829	7.97707	7.90494	7.86135	0.00230085	0.0102352	-0.38156	-5.35906		Q14847	LIM and SH3 domain protein 1
O15269	5.3417	5.50405	5.2798	4.98992	5.0437	4.94561	0.0173937	0.0389664	-0.382107	-3.29932		O15269	Serine palmitoyltransferase 1
O60749	6.56276	6.55643	6.51627	6.11285	6.22025	6.15404	0.00204561	0.0096676	-0.382773	-15.1815		O60749	Sorting nexin-2
P84103	8.54204	8.64695	8.51176	8.2687	8.16076	8.12236	0.0031336	0.0122696	-0.382977	-5.3982		P84103	Serine/arginine-rich splicing factor 3
P21912	7.96857	8.02827	8.02348	7.66269	7.63676	7.57044	0.000606708	0.00473324	-0.383477	-11.5604		P21912	Succinate dehydrogenase [ubiquinone] iron-sulfur subunit, mitochondrial
Q9HCC0	4.41579	4.58853	4.69944	4.13695	4.3019	4.11292	0.0231884	0.0482573	-0.383997	-2.68635		Q9HCC0	Methylcrotonoyl-CoA carboxylase beta chain, mitochondrial
P52789	5.82805	5.6554	5.84764	4.95284	5.00522	6.22046	0.452097	0.507054	-0.384186	-3.63162		P52789	Hexokinase-2
Q6BCY4	5.12905	4.70583	4.92141	4.53348	4.74513	4.32032	0.0897541	0.133807	-0.385786	-1.82299		Q6BCY4	NADH-cytochrome b5 reductase 2
Q9UNH7	5.62881	5.57718	5.64231	5.42704	5.03365	5.22874	0.0725173	0.113092	-0.38629	-11.2375		Q9UNH7	Sorting nexin-6
Q99447	5.8407	5.93902	5.78153	5.41622	5.5637	5.42077	0.00444196	0.0153418	-0.386853	-4.86291		Q99447	Ethanolamine-phosphate cytidylyltransferase
Q9UJX2	5.16666	4.71468	4.76911	4.37989	4.61056	4.49714	0.0954424	0.140783	-0.38762	-1.57094		Q9UJX2	Cell division cycle protein 23 homolog
Q9Y5X3	5.43682	5.46532	5.4624	5.12108	5.07775	5.00032	0.00559195	0.0178265	-0.388463	-24.775		Q9Y5X3	Sorting nexin-5
P35269	5.60086	5.57984	5.78521	5.28734	5.15783	5.35379	0.0114558	0.0293241	-0.388983	-3.44256		P35269	General transcription factor IIF subunit 1
P55210	5.13173	5.13275	4.65694	4.60713	4.64498	4.50226	0.125193	0.173926	-0.389015	-1.41762		P55210	Caspase-7
Q969Q0	6.1682	6.05313	5.94098	5.85445	5.60756	5.53314	0.0357117	0.0656901	-0.389053	-3.42437		Q969Q0	60S ribosomal protein L36a-like
Q96GC5	4.80109	4.78868	4.88541	4.6799	4.11808	4.50985	0.140094	0.191037	-0.389117	-7.3932		Q96GC5	39S ribosomal protein L48, mitochondrial
Q9Y3A5	5.89964	5.77733	5.66681	5.4155	5.29358	5.46412	0.0116241	0.0294762	-0.390193	-3.35031		Q9Y3A5	Ribosome maturation protein SBDS
Q8IXQ4	4.45832	4.29352	3.99248	3.82911	3.90039	3.84353	0.0999225	0.145796	-0.390432	-1.65285		Q8IXQ4	GPALPP motifs-containing protein 1
P08651	4.52246	4.52284	4.67716	4.18202	4.17562	4.19315	0.0161974	0.037144	-0.390556	-4.37811		P08651	Nuclear factor 1 C-type
P61006	6.82904	6.70979	6.86223	6.41587	6.36425	6.44864	0.00474853	0.0161657	-0.390767	-4.87443		P61006	Ras-related protein Rab-8A
Q9NVS9	6.15624	6.06675	6.07772	5.56601	5.73122	5.82276	0.0234352	0.0486406	-0.393573	-8.06346		Q9NVS9	Pyridoxine-5'-phosphate oxidase
Q07866	5.66243	5.8491	5.82682	5.36677	5.38458	5.40444	0.0188013	0.0413736	-0.394187	-3.86637		Q07866	Kinesin light chain 1
O95182	5.17184	5.53215	5.38194	5.16709	5.05878	4.67716	0.103539	0.149948	-0.3943	-2.17866		O95182	NADH dehydrogenase [ubiquinone] 1 alpha subcomplex subunit 7
Q14790	4.77903	4.8064	4.6932	4.46177	4.27358	4.35932	0.00616484	0.0191227	-0.394651	-6.68174		Q14790	Caspase-8
P14550	7.44611	7.47017	7.46582	7.05006	7.04071	7.10656	0.0010092	0.00638199	-0.394923	-30.8025		P14550	Aldo-keto reductase family 1 member A1
Q9H2H8	5.34619	5.11167	4.98751	4.45427	4.86347	4.93584	0.103797	0.150251	-0.397263	-2.181		Q9H2H8	Peptidyl-prolyl cis-trans isomerase-like 3
Q6ZMU5	7.02684	6.86007	6.91477	6.52223	6.55953	6.52721	0.0114498	0.0293241	-0.39757	-4.67654		Q6ZMU5	Tripartite motif-containing protein 72
Q5T440	4.93023	4.49372	4.53301	4.32952	4.14556	4.28839	0.0887188	0.132673	-0.397829	-1.64747		Q5T440	Putative transferase CAF17, mitochondrial
P50851	6.09282	6.09092	5.96043	5.6263	5.67498	5.64832	0.00719483	0.0211753	-0.39819	-5.24674		P50851	Lipopolysaccharide-responsive and beige-like anchor protein
Q9Y3B4	5.89461	5.80837	5.78021	5.58285	5.42118	5.27951	0.0315742	0.0604054	-0.399883	-6.70871		Q9Y3B4	Splicing factor 3B subunit 6
Q9NVT9	5.11792	5.30874	5.36214	4.9214	4.99299	4.66858	0.034507	0.064121	-0.401943	-3.13059		Q9NVT9	Armadillo repeat-containing protein 1
O14964	6.5145	6.31818	6.2476	5.99316	6.0013	5.87947	0.0215334	0.0456219	-0.402117	-2.9076		O14964	Hepatocyte growth factor-regulated tyrosine kinase substrate
Q13232	5.94893	5.50597	5.99975	5.46919	5.2719	5.50331	0.107375	0.15371	-0.403417	-1.48531		Q13232	Nucleoside diphosphate kinase 3
P02794	6.45516	6.56359	6.3791	6.11832	6.29385	5.77421	0.105442	0.151995	-0.403823	-4.35544		P02794	Ferritin heavy chain
Q13630	7.05325	7.07326	6.97385	6.5394	6.75108	6.5983	0.011579	0.0294694	-0.40386	-7.68106		Q13630	GDP-L-fucose synthase
O43847	5.4781	5.59242	5.60796	5.21547	5.183	5.06471	0.00286321	0.0116823	-0.4051	-5.71242		O43847	Nardilysin
Q01780	5.00086	4.90949	4.95776	4.52348	4.64891	4.47403	0.00627711	0.0193742	-0.407229	-8.9091		Q01780	Exosome component 10
Q99439	6.55839	6.6355	6.35531	6.06643	6.12224	6.1359	0.0328827	0.0621052	-0.40821	-2.82034		Q99439	Calponin-2
Q96R05	5.64732	5.7102	5.63104	4.806	5.45611	5.50153	0.209638	0.265793	-0.408307	-9.76726		Q96R05	Retinoid-binding protein 7
Q13740	5.91283	6.11535	5.93338	5.49158	5.6336	5.61084	0.00885988	0.0247431	-0.408513	-3.66487		Q13740	CD166 antigen
Q13636	4.85929	5.2789	4.78502	4.64527	4.49563	4.55673	0.107966	0.154273	-0.408525	-1.53406		Q13636	Ras-related protein Rab-31
Q9UJM3	5.18213	5.36255	4.65537	4.48979	4.71109	4.7719	0.184285	0.239416	-0.409092	-1.11332		Q9UJM3	ERBB receptor feedback inhibitor 1
P30613	5.85365	5.83019	5.73144	3.68539	6.36171	6.13043	0.677577	0.718782	-0.412582	-6.36142		P30613	Pyruvate kinase PKLR
P40939	8.36862	8.30492	8.35749	7.94409	7.92541	7.92325	0.00090625	0.00600065	-0.41276	-12.132		P40939	Trifunctional enzyme subunit alpha, mitochondrial
Q9BWF3	5.77101	5.61107	5.85269	4.83921	5.36119	5.79544	0.271003	0.329857	-0.412974	-3.36013		Q9BWF3	RNA-binding protein 4
Q9NRW3	5.30355	5.0968	4.99161	4.4433	4.86347	4.84555	0.0755629	0.116612	-0.413209	-2.60369		Q9NRW3	DNA dC->dU-editing enzyme APOBEC-3C
Q9GZL7	5.76326	5.6094	5.76731	5.3832	5.43191	5.08413	0.0444093	0.0773793	-0.413577	-4.59412		Q9GZL7	Ribosome biogenesis protein WDR12
O43414	5.0838	5.21796	5.54233	4.96402	4.72242	4.9166	0.0734041	0.114131	-0.413683	-1.75476		O43414	ERI1 exoribonuclease 3
O14744	7.47718	7.50147	7.47321	6.97519	7.15532	7.0785	0.0135533	0.0326226	-0.414283	-27.0788		O14744	Protein arginine N-methyltransferase 5
Q15427	6.05742	5.77739	5.9226	5.47645	5.66615	5.36998	0.0250439	0.0512599	-0.414943	-2.96288		Q15427	Splicing factor 3B subunit 4
P15374	5.20471	4.7304	5.29821	4.7095	4.77519	4.50355	0.127258	0.176479	-0.415027	-1.36322		P15374	Ubiquitin carboxyl-terminal hydrolase isozyme L3
P08236	5.06705	5.07714	4.94252	4.6111	4.523	4.70601	0.00417249	0.0147055	-0.415535	-5.54203		P08236	Beta-glucuronidase
Q9BPX3	4.8553	5.09041	5.331	4.7919	4.58735	4.64885	0.0765607	0.117509	-0.416204	-1.74982		Q9BPX3	Condensin complex subunit 3
P42167	8.41885	8.3898	8.31756	8.07972	7.9371	7.8606	0.0114837	0.0293471	-0.416263	-7.98095		P42167	Lamina-associated polypeptide 2, isoforms beta/gamma
Q7LBR1	5.26289	5.27749	5.05127	4.70328	5.0221	4.61669	0.0563745	0.0934059	-0.416527	-3.28999		Q7LBR1	Charged multivesicular body protein 1b
Q13492	5.16792	5.29817	5.22518	4.83547	4.86046	4.7443	0.00130079	0.00725128	-0.417013	-6.38777		Q13492	Phosphatidylinositol-binding clathrin assembly protein
Q5VW36	3.69695	3.59289	3.76493	3.4165	3.24768	3.13908	0.0174402	0.0390142	-0.41717	-4.8146		Q5VW36	Focadhesin
Q9H8M7	4.27857	4.06994	4.27545	3.62058	3.87011	3.87763	0.0198869	0.0431507	-0.418548	-3.50067		Q9H8M7	Ubiquitin carboxyl-terminal hydrolase MINDY-3
P48449	4.48485	4.44188	4.74009	4.20694	3.95186	4.24945	0.0332228	0.0623648	-0.419523	-2.60241		P48449	Lanosterol synthase
Q16629	6.44268	6.47142	6.43722	6.11616	6.08431	5.89138	0.0247	0.0507231	-0.419823	-22.8498		Q16629	Serine/arginine-rich splicing factor 7
Q8NHH9	5.17723	4.82229	4.71146	4.56698	4.41147	4.47281	0.0844114	0.127417	-0.419907	-1.72579		Q8NHH9	Atlastin-2
Q9H0B6	5.08771	5.44187	5.08999	4.91225	4.94671	4.50048	0.088748	0.132673	-0.420043	-2.06086		Q9H0B6	Kinesin light chain 2
Q8NEZ5	5.77543	5.77044	5.6288	5.24117	5.35335	5.31718	0.00306342	0.0120863	-0.42099	-5.05671		Q8NEZ5	F-box only protein 22
P31483	4.99808	4.99475	5.16851	4.95836	4.4874	4.45165	0.110595	0.157036	-0.42131	-4.2397		P31483	Nucleolysin TIA-1 isoform p40
O15143	6.59274	6.66458	6.65422	6.14457	6.29157	6.21039	0.00299016	0.0119615	-0.42167	-10.8585		O15143	Actin-related protein 2/3 complex subunit 1B
P35568	4.87838	4.94321	5.30792	4.60702	4.62537	4.63178	0.0870353	0.13049	-0.421781	-1.82147		P35568	Insulin receptor substrate 1
P49257	6.5659	6.49199	6.52817	6.25768	6.0936	5.9646	0.031526	0.0603593	-0.423393	-11.4562		P49257	Protein ERGIC-53
Q8TAT6	6.6782	6.73513	6.54182	6.2417	6.25153	6.18854	0.0110837	0.0286075	-0.42446	-4.27285		Q8TAT6	Nuclear protein localization protein 4 homolog
Q9H082	10.407	10.4679	10.4863	10.0574	10.0565	9.97373	0.000357072	0.00359971	-0.424501	-10.2185		Q9H082	Ras-related protein Rab-33B
P52306	5.40469	5.33527	5.319	4.93342	4.84789	5.004	0.0030007	0.0119712	-0.42455	-9.32884		P52306	Rap1 GTPase-GDP dissociation stimulator 1
Q15393	7.46289	7.41197	7.50982	7.00777	7.12025	6.9822	0.00202066	0.00960104	-0.42482	-8.68068		Q15393	Splicing factor 3B subunit 3
P55265	5.43846	5.55587	5.73591	4.98819	5.67139	4.79551	0.246349	0.304504	-0.425052	-2.83708		P55265	Double-stranded RNA-specific adenosine deaminase
P54886	7.01302	7.01824	7.02327	6.63254	6.61715	6.52961	0.00532382	0.0173457	-0.425077	-82.937		P54886	Delta-1-pyrroline-5-carboxylate synthase
Q96C86	4.84929	4.92652	4.85013	4.43051	4.62387	4.2955	0.0390109	0.0701196	-0.425353	-9.59121		Q96C86	m7GpppX diphosphatase
Q9NR50	5.12788	5.23139	5.13925	4.93506	5.00211	4.28255	0.202352	0.25779	-0.426266	-7.50935		Q9NR50	Translation initiation factor eIF-2B subunit gamma
Q9H2D6	4.7502	4.68016	4.45188	4.26675	4.17642	4.15973	0.0299535	0.0581648	-0.426445	-2.73366		Q9H2D6	TRIO and F-actin-binding protein
Q13425	5.09855	5.19918	5.07415	4.7741	4.89215	4.42047	0.0853224	0.12848	-0.428388	-6.46379		Q13425	Beta-2-syntrophin
Q16512	4.90107	4.91414	4.93498	4.4249	4.55688	4.48225	0.00531539	0.0173364	-0.428723	-25.0675		Q16512	Serine/threonine-protein kinase N1
Q4G0F5	4.60763	5.00303	4.76436	4.31958	4.39041	4.3771	0.0602047	0.0978209	-0.429311	-2.15615		Q4G0F5	Vacuolar protein sorting-associated protein 26B
Q9NSE4	6.15926	6.07124	6.05063	5.62319	5.61812	5.75065	0.00183943	0.00899664	-0.429723	-7.4481		Q9NSE4	Isoleucine--tRNA ligase, mitochondrial
P34896	5.85045	5.94182	5.84882	5.31352	5.46163	5.57424	0.0180443	0.0401131	-0.430567	-8.08891		P34896	Serine hydroxymethyltransferase, cytosolic
O43752	4.34527	3.96993	4.07944	3.76866	3.69915	3.63407	0.0483775	0.082308	-0.430917	-2.2325		O43752	Syntaxin-6
Q96EL3	5.85746	5.83594	5.6142	5.54072	5.15672	5.31687	0.0394469	0.0705951	-0.431097	-3.20126		Q96EL3	39S ribosomal protein L53, mitochondrial
Q9HD15	4.58601	4.61747	4.69572	4.26262	3.9621	4.37917	0.0653932	0.104179	-0.431768	-7.64278		Q9HD15	Steroid receptor RNA activator 1
Q07812	5.48878	5.31149	5.64884	5.25351	4.92222	4.9778	0.0379703	0.0688542	-0.43186	-2.5592		Q07812	Apoptosis regulator BAX
P63173	7.50777	7.49613	7.43756	7.10939	7.12633	6.90779	0.018129	0.0402476	-0.43265	-11.498		P63173	60S ribosomal protein L38
Q14011	5.96003	5.95352	6.02015	5.54258	5.50738	5.58514	0.000154003	0.00236962	-0.432867	-11.7838		Q14011	Cold-inducible RNA-binding protein
Q9H0U6	5.59217	5.86486	5.71859	5.21392	5.3122	5.35052	0.0164773	0.037564	-0.432993	-3.17292		Q9H0U6	39S ribosomal protein L18, mitochondrial
P55010	7.69936	7.77693	7.68994	7.2182	7.36041	7.28756	0.00167946	0.00845172	-0.433353	-9.07788		P55010	Eukaryotic translation initiation factor 5
P37108	8.48642	8.39385	8.60322	8.06649	8.14021	7.97663	0.00576683	0.0182157	-0.433387	-4.1307		P37108	Signal recognition particle 14 kDa protein
P23497;Q9H930	5.06177	5.14227	4.78107	4.6661	4.64068	4.37803	0.0402703	0.0716147	-0.433434	-2.28578		P23497	Nuclear autoantigen Sp-100
Q9Y5M8	5.80726	6.01205	5.63691	5.35293	5.40976	5.39314	0.0541584	0.0902156	-0.433463	-2.3077		Q9Y5M8	Signal recognition particle receptor subunit beta
P21980	5.22888	4.8005	4.72402	4.64798	4.34728	4.45361	0.0906995	0.135006	-0.434843	-1.59808		P21980	Protein-glutamine gamma-glutamyltransferase 2
Q96I24	5.71033	5.87886	5.94386	5.04243	4.87134	6.3105	0.438484	0.495322	-0.436259	-3.61953		Q96I24	Far upstream element-binding protein 3
Q8TAE8	5.41104	5.26379	5.26978	4.85579	4.95977	4.81995	0.00256037	0.0109353	-0.436367	-5.23601		Q8TAE8	Growth arrest and DNA damage-inducible proteins-interacting protein 1
Q9UHR4	4.53109	4.78695	5.05622	4.20295	4.22603	4.6282	0.0995709	0.145354	-0.439027	-1.67189		Q9UHR4	Brain-specific angiogenesis inhibitor 1-associated protein 2-like protein 1
O15533	6.01138	5.92104	5.8882	5.54247	5.65825	5.30261	0.0403636	0.0717396	-0.439097	-6.88374		O15533	Tapasin
Q96MW1	4.69303	4.04416	4.59814	4.14254	4.09806	3.77577	0.150432	0.202996	-0.439654	-1.25451		Q96MW1	Coiled-coil domain-containing protein 43
P09651	9.16256	9.17292	9.24829	8.81816	8.80232	8.64328	0.00652976	0.0198384	-0.440003	-9.40315		P09651	Heterogeneous nuclear ribonucleoprotein A1
O43592	5.90176	6.10721	6.08823	5.45201	5.68776	5.63404	0.0105641	0.0278689	-0.44113	-3.88541		O43592	Exportin-T
Q9NRG7	3.42559	3.71537	3.50209	3.25735	3.16589	2.89338	0.0363684	0.0664258	-0.442143	-2.94425		Q9NRG7	Epimerase family protein SDR39U1
Q9BZI7	3.51453	3.89461	3.61264	3.10413	3.27454	3.31433	0.0396944	0.0709155	-0.442927	-2.2448		Q9BZI7	Regulator of nonsense transcripts 3B
Q15637	8.23783	8.18889	8.27254	7.74788	7.80947	7.81115	0.0001803	0.00250443	-0.443587	-10.555		Q15637	Splicing factor 1
Q9H3S7	4.89845	4.85199	4.93196	4.42349	4.40844	4.5196	0.000898528	0.00600065	-0.443622	-11.0465		Q9H3S7	Tyrosine-protein phosphatase non-receptor type 23
Q9NWS0	5.15797	5.18242	4.46606	4.46701	4.44564	4.56269	0.197033	0.252804	-0.443707	-1.09095		Q9NWS0	PIH1 domain-containing protein 1
P56182	5.14383	5.1171	5.12339	4.75633	4.41748	4.87745	0.0835437	0.126415	-0.444351	-31.7955		P56182	Ribosomal RNA processing protein 1 homolog A
P19367	6.79425	6.73704	6.78521	6.36871	6.28209	6.33111	0.00025351	0.0029262	-0.444863	-14.465		P19367	Hexokinase-1
O00115	4.7723	4.99976	4.23629	4.17976	4.18565	4.30507	0.184205	0.239413	-0.445957	-1.13768		O00115	Deoxyribonuclease-2-alpha
Q9HD33	5.57593	5.83216	5.69622	5.45404	5.18705	5.12521	0.0271269	0.0542363	-0.446003	-3.47911		Q9HD33	39S ribosomal protein L47, mitochondrial
P54619	5.06164	5.2462	4.97355	4.6577	4.69144	4.58503	0.019525	0.0425141	-0.449073	-3.22748		P54619	5'-AMP-activated protein kinase subunit gamma-1
Q01085	6.65541	6.54671	6.70317	6.31967	6.05716	6.17731	0.0116649	0.0295188	-0.450383	-5.6169		Q01085	Nucleolysin TIAR
Q8TDN6	4.54131	4.45373	4.98016	4.12624	4.28021	4.2151	0.100338	0.146268	-0.451217	-1.59965		Q8TDN6	Ribosome biogenesis protein BRX1 homolog
Q9Y5Q8	4.76966	4.80327	4.90318	4.52596	4.25056	4.3452	0.0162435	0.0371799	-0.451462	-6.5006		Q9Y5Q8	General transcription factor 3C polypeptide 5
Q8N9F7	4.13966	4.05149	4.22553	3.71799	3.90293	3.44118	0.063774	0.102074	-0.451525	-5.18856		Q8N9F7	Lysophospholipase D GDPD1
O95139	5.35567	5.3575	5.26722	4.89696	4.73876	4.9888	0.0147069	0.034647	-0.451957	-8.7585		O95139	NADH dehydrogenase [ubiquinone] 1 beta subcomplex subunit 6
Q9NWV8	4.29804	3.94815	4.34937	2.93912	4.23422	4.05297	0.378516	0.435778	-0.456419	-2.0904		Q9NWV8	BRISC and BRCA1-A complex member 1
Q9H6V9	4.31314	4.4986	3.80639	3.6955	3.72349	3.82894	0.153464	0.206596	-0.456734	-1.27466		Q9H6V9	Lipid droplet-associated hydrolase
Q9H4L7	4.73155	4.39607	4.99166	4.19772	4.40534	4.14341	0.100616	0.146535	-0.457605	-1.53256		Q9H4L7	SWI/SNF-related matrix-associated actin-dependent regulator of chromatin subfamily A containing DEAD/H box 1
Q9Y4P3	5.07519	5.14359	4.78426	4.59956	4.61273	4.41704	0.033151	0.0623648	-0.457903	-2.39986		Q9Y4P3	Transducin beta-like protein 2
P55263	6.21747	6.38374	6.49599	5.89244	5.9015	5.92258	0.0282968	0.0560313	-0.460227	-3.28427		P55263	Adenosine kinase
Q9Y3B7	6.18705	6.25868	6.22613	5.55831	5.9914	5.74108	0.0633634	0.101571	-0.460357	-12.836		Q9Y3B7	39S ribosomal protein L11, mitochondrial
P09497	4.96712	5.17383	4.9603	4.6911	4.84338	4.18294	0.135772	0.186454	-0.461277	-3.80087		P09497	Clathrin light chain B
Q68DK2	3.6802	3.68529	3.52632	3.26031	3.11732	3.12971	0.00281567	0.0115491	-0.461488	-5.10791		Q68DK2	Zinc finger FYVE domain-containing protein 26
P43121	5.48855	5.2483	5.30466	4.81766	4.90102	4.93818	0.0115426	0.0294009	-0.46155	-3.6736		P43121	Cell surface glycoprotein MUC18
P33176	6.93717	7.09183	7.07014	6.66661	6.58126	6.4655	0.00407153	0.0145332	-0.461923	-5.51637		P33176	Kinesin-1 heavy chain
Q8TD30	4.25303	4.19527	4.4132	3.87169	3.6526	3.95129	0.0167531	0.0380251	-0.461972	-4.0917		Q8TD30	Alanine aminotransferase 2
O75494	4.64691	4.6314	4.72633	4.29541	4.17949	4.14254	0.00212612	0.00983955	-0.4624	-9.0802		O75494	Serine/arginine-rich splicing factor 10
Q969U7	5.93478	6.11845	6.13983	5.6774	5.68312	5.44464	0.0113997	0.0292659	-0.462633	-4.1042		Q969U7	Proteasome assembly chaperone 2
Q9H0A0	5.0488	5.26052	5.28481	4.71987	4.87392	4.61233	0.0122854	0.0305903	-0.46267	-3.56399		Q9H0A0	RNA cytidine acetyltransferase
Q99733	7.12966	7.0431	7.15254	6.66396	6.62379	6.64939	0.00233191	0.0103128	-0.46272	-8.0159		Q99733	Nucleosome assembly protein 1-like 4
P61964	5.85203	5.73119	5.41047	5.23952	5.17552	5.1895	0.0693212	0.109039	-0.46305	-2.02918		P61964	WD repeat-containing protein 5
Q86YP4	5.01535	4.9962	5.05529	4.46638	4.63268	4.57383	0.00574348	0.0181604	-0.464649	-15.4121		Q86YP4	Transcriptional repressor p66-alpha
Q9NV56	5.63334	5.19936	5.2482	5.07832	4.99526	4.61233	0.0793565	0.121201	-0.464998	-1.9561		Q9NV56	MRG/MORF4L-binding protein
P50454	8.25568	8.17753	8.2065	7.82631	7.76769	7.65023	0.00516917	0.0169966	-0.46516	-11.7738		P50454	Serpin H1
P10768	8.03188	8.00074	7.86263	7.413	7.53066	7.55417	0.002633	0.0111538	-0.465807	-5.17086		P10768	S-formylglutathione hydrolase
P50225	5.7197	5.9062	5.85818	5.05335	4.72258	6.3105	0.437379	0.494648	-0.465882	-4.81098		P50225	Sulfotransferase 1A1
Q9Y2Z0	6.83029	6.91251	6.74659	6.30099	6.40367	6.38602	0.00224436	0.0100996	-0.466237	-5.61994		Q9Y2Z0	Protein SGT1 homolog
Q13428	6.58081	6.63589	6.55576	6.09404	6.09115	6.18747	0.000449121	0.00404209	-0.4666	-11.3827		Q13428	Treacle protein
Q9BQ70	5.45345	5.53462	5.72472	4.5975	5.15504	5.55662	0.229598	0.286767	-0.467876	-3.36039		Q9BQ70	Transcription factor 25
Q9C004	4.10479	3.7296	4.23739	3.36559	3.85042	3.44913	0.0929003	0.137688	-0.46888	-1.78027		Q9C004	Protein sprouty homolog 4
P11117	4.59366	4.52771	4.64749	4.09791	4.20692	4.05683	0.0015038	0.00778215	-0.469066	-7.81898		P11117	Lysosomal acid phosphatase
Q96CT7	6.42609	6.52144	6.58321	6.13416	6.08168	5.90684	0.00711933	0.0210329	-0.469353	-5.92949		Q96CT7	Coiled-coil domain-containing protein 124
P00374	4.85062	5.13949	4.52667	4.36693	4.28322	4.45844	0.108182	0.154439	-0.469397	-1.53109		P00374	Dihydrofolate reductase
Q13363	7.7126	7.61192	7.70703	7.10753	7.32446	7.19106	0.00708697	0.0209972	-0.4695	-8.29677		Q13363	C-terminal-binding protein 1
Q13435	7.2837	7.42479	7.4355	6.96618	6.8674	6.90125	0.00273942	0.011402	-0.46972	-5.54442		Q13435	Splicing factor 3B subunit 2
Q9H2P9	3.71504	4.04581	4.25067	3.59003	3.64934	3.36076	0.074569	0.115537	-0.470464	-1.74072		Q9H2P9	Diphthine methyl ester synthase
Q07955	7.141	7.04089	7.07985	6.67703	6.58579	6.58576	0.000367629	0.00365862	-0.471053	-9.33459		Q07955	Serine/arginine-rich splicing factor 1
Q6P1X6	5.60414	5.65645	5.56673	5.22631	5.17007	5.0174	0.00871527	0.0245457	-0.47118	-10.4554		Q6P1X6	UPF0598 protein C8orf82
Q99848	4.85787	4.91384	5.02569	4.50952	4.54321	4.33054	0.00582264	0.0183546	-0.471377	-5.51663		Q99848	Probable rRNA-processing protein EBP2
Q9BZQ8	3.48989	3.77706	3.83499	2.75839	3.57861	3.35026	0.183968	0.239204	-0.47156	-2.55167		Q9BZQ8	Protein Niban 1
Q8TD19	5.01332	5.28334	4.97084	4.63986	4.6107	4.60185	0.0388343	0.069983	-0.4717	-2.78297		Q8TD19	Serine/threonine-protein kinase Nek9
Q9H3P2	5.21107	5.31918	5.73324	4.85761	5.01565	4.97318	0.0869155	0.130373	-0.47235	-1.71378		Q9H3P2	Negative elongation factor A
P15586	5.30935	5.28262	4.95314	4.72179	4.7602	4.64439	0.0444588	0.0773793	-0.47291	-2.38371		P15586	N-acetylglucosamine-6-sulfatase
Q9NRX2	5.36271	5.54954	5.7453	5.0889	5.20226	4.94742	0.0295702	0.0577456	-0.47299	-2.47234		Q9NRX2	39S ribosomal protein L17, mitochondrial
Q96A35	5.3558	5.30495	5.28433	4.80054	4.81692	4.90766	0.000676806	0.00494466	-0.47332	-12.8672		Q96A35	39S ribosomal protein L24, mitochondrial
Q9Y4W6	6.37994	6.52233	6.35411	5.93602	5.93365	5.96475	0.0099077	0.0268911	-0.473987	-5.23218		Q9Y4W6	AFG3-like protein 2
Q8WW12	6.65923	6.56644	6.70661	6.22997	6.18499	6.09531	0.00115817	0.00681084	-0.474003	-6.64798		Q8WW12	PEST proteolytic signal-containing nuclear protein
O43813	6.57419	6.53593	6.68211	6.21511	6.23181	5.9227	0.027374	0.0546248	-0.474203	-6.2555		O43813	Glutathione S-transferase LANCL1
O60784	4.09893	4.45633	4.07362	3.86936	3.98597	3.34954	0.122353	0.170667	-0.474669	-2.21781		O60784	Target of Myb protein 1
Q9UHI6	4.89018	4.73378	4.87064	4.44542	4.36352	4.25654	0.00304356	0.0120539	-0.476375	-5.59002		Q9UHI6	Probable ATP-dependent RNA helicase DDX20
O60313	5.56339	5.34672	5.49915	5.13465	4.94681	4.89447	0.00827838	0.0236471	-0.477777	-4.29323		O60313	Dynamin-like 120 kDa protein, mitochondrial
Q9NX61	4.5117	3.80894	4.31903	3.26812	3.85453	4.08363	0.212113	0.267751	-0.477797	-1.31577		Q9NX61	Transmembrane protein 161A
Q9Y305	6.66164	6.69485	6.76133	6.24538	6.24817	6.18543	0.000346595	0.00354006	-0.479613	-9.4483		Q9Y305	Acyl-coenzyme A thioesterase 9, mitochondrial
P30043	7.95871	7.94335	7.88165	7.43617	7.40438	7.50087	0.000244251	0.00290575	-0.480763	-11.7874		P30043	Flavin reductase (NADPH)
P42025	6.16458	6.16333	6.21196	5.64604	5.82806	5.61781	0.0140968	0.0336179	-0.482655	-17.4109		P42025	Beta-centractin
Q14008	5.97015	5.96981	6.03034	5.51534	5.59175	5.41414	0.00538086	0.0174684	-0.483023	-13.8604		Q14008	Cytoskeleton-associated protein 5
Q5XKP0	3.34439	3.58668	3.88493	3.25218	2.7583	3.35606	0.118181	0.166117	-0.483153	-1.78448		Q5XKP0	MICOS complex subunit MIC13
Q8N7H5	4.86524	5.0202	5.07531	4.55991	4.39485	4.55175	0.00455858	0.0156575	-0.484748	-4.45057		Q8N7H5	RNA polymerase II-associated factor 1 homolog
P23229	5.58078	5.58186	5.57411	5.07433	5.2249	4.98097	0.020654	0.0442587	-0.485517	-115.666		P23229	Integrin alpha-6
Q9BVM2	5.09043	5.22637	5.21681	4.55673	4.74026	4.78006	0.00662296	0.0200237	-0.485519	-6.39885		Q9BVM2	Protein DPCD
Q9NP77	5.51686	5.38986	5.04831	5.34137	4.63248	4.52282	0.192033	0.247002	-0.486121	-2.00608		Q9NP77	RNA polymerase II subunit A C-terminal domain phosphatase SSU72
Q9UI12	4.73333	4.56486	4.43885	4.11577	4.26445	3.89835	0.0253057	0.0516257	-0.486158	-3.29043		Q9UI12	V-type proton ATPase subunit H
Q6NUM9	5.56831	5.5295	5.75881	5.2615	4.85016	5.28533	0.0554852	0.0922278	-0.486543	-3.96426		Q6NUM9	All-trans-retinol 13,14-reductase
O00399	3.8268	3.88569	4.05408	3.2541	3.42851	3.61858	0.0235426	0.0487983	-0.488462	-4.14101		O00399	Dynactin subunit 6
O94973	5.73602	5.60439	5.68637	5.04217	5.19193	5.32708	0.0145703	0.0343775	-0.488533	-7.3493		O94973	AP-2 complex subunit alpha-2
Q96E11	6.14547	5.97303	6.09799	5.67573	5.6398	5.43292	0.00837217	0.0238492	-0.489347	-5.49372		Q96E11	Ribosome-recycling factor, mitochondrial
P38646	10.589	10.6398	10.5673	10.0754	10.1601	10.092	0.000160861	0.00241011	-0.489573	-13.149		P38646	Stress-70 protein, mitochondrial
P56545	6.35393	6.12971	6.1649	5.59739	5.88172	5.70004	0.0114551	0.0293241	-0.489797	-4.06182		P56545	C-terminal-binding protein 2
Q9UMY4	4.36039	4.15903	4.15407	3.76032	3.32494	4.11853	0.157994	0.211388	-0.4899	-4.16181		Q9UMY4	Sorting nexin-12
Q8NFW8	4.07882	3.84554	4.11979	3.29627	3.68649	3.59152	0.0321481	0.0611267	-0.489955	-3.31194		Q8NFW8	N-acylneuraminate cytidylyltransferase
Q96P16	4.75212	4.47525	4.86448	4.16876	4.28548	4.16581	0.0398612	0.0710566	-0.4906	-2.44901		Q96P16	Regulation of nuclear pre-mRNA domain-containing protein 1A
Q8N8N7	5.16359	5.2155	5.58704	4.70893	5.09252	4.69271	0.058314	0.0954983	-0.490657	-2.12445		Q8N8N7	Prostaglandin reductase 2
O15145	7.9078	7.82628	7.75091	7.48182	7.37308	7.15563	0.021165	0.0450737	-0.491487	-6.26376		O15145	Actin-related protein 2/3 complex subunit 3
P21281	6.48725	6.47551	6.43033	5.94783	5.92484	6.04348	0.00146053	0.00769137	-0.492313	-16.3817		P21281	V-type proton ATPase subunit B, brain isoform
Q01658	6.02833	6.10311	6.30931	6.73503	6.79878	3.42748	0.701438	0.741561	-0.493151	-3.38883		Q01658	Protein Dr1
P29083	5.11657	5.17669	5.63959	4.69593	5.01606	4.74132	0.0763256	0.117439	-0.493181	-1.72324		P29083	General transcription factor IIE subunit 1
Q8NBF2	6.52581	6.58773	6.43779	5.96044	6.03124	6.07845	0.00111369	0.00670159	-0.493733	-6.55274		Q8NBF2	NHL repeat-containing protein 2
Q92785	5.31843	4.97618	4.76342	4.35339	4.54856	4.66957	0.0716975	0.112042	-0.495501	-1.76958		Q92785	Zinc finger protein ubi-d4
P45973	4.25791	4.26953	4.36984	3.77683	3.54594	4.08612	0.0800871	0.122017	-0.496132	-8.06151		P45973	Chromobox protein homolog 5
P52594	4.19255	4.43137	4.72976	3.96872	4.06503	3.82575	0.067495	0.106707	-0.498059	-1.85046		P52594	Arf-GAP domain and FG repeat-containing protein 1
Q9Y291	5.22501	5.50367	5.52688	4.9607	4.85571	4.94458	0.0261234	0.0527736	-0.49819	-2.96567		Q9Y291	28S ribosomal protein S33, mitochondrial
P61225	6.27263	6.07723	6.00232	5.53981	5.54998	5.76491	0.0103936	0.0276085	-0.49916	-3.5767		P61225	Ras-related protein Rap-2b
Q9BR76	6.17453	6.1391	6.27223	5.59582	5.76068	5.72998	0.00184773	0.00902074	-0.499793	-7.24869		Q9BR76	Coronin-1B
Q9P015	5.84685	5.98486	6.01838	5.53059	5.41964	5.39905	0.00210475	0.00979825	-0.50027	-5.50263		Q9P015	39S ribosomal protein L15, mitochondrial
P07477;Q9BYE2	7.33135	7.30667	7.72678	6.81515	6.97336	7.07193	0.0459305	0.0792742	-0.501453	-2.12706		P07477	Trypsin-1
O75175	4.68458	4.48782	4.6386	3.95504	4.28146	4.06628	0.0166771	0.0378802	-0.50274	-4.88445		O75175	CCR4-NOT transcription complex subunit 3
P54136	7.64331	7.60546	7.63483	7.09705	7.20172	7.07522	0.00346976	0.0130759	-0.503203	-25.3343		P54136	Arginine--tRNA ligase, cytoplasmic
Q9UHB9	6.58409	6.48614	6.47063	5.96486	6.00322	6.06098	0.000491072	0.00430479	-0.503933	-8.19143		Q9UHB9	Signal recognition particle subunit SRP68
Q96GQ5	5.07451	5.17651	5.31511	4.40964	4.96322	4.6811	0.0703737	0.110417	-0.504055	-4.17394		Q96GQ5	RUS family member 1
O76094	6.53151	6.64049	6.56724	6.09	6.14711	5.98776	0.00148962	0.00774752	-0.50479	-9.08614		O76094	Signal recognition particle subunit SRP72
Q9BQ75	4.7743	5.04431	4.68972	4.05333	4.43056	4.50942	0.0499869	0.084353	-0.505006	-2.72682		Q9BQ75	Protein CMSS1
Q8N4T8	4.88525	4.50315	4.56455	4.07993	4.21106	4.14693	0.0404569	0.0718642	-0.50501	-2.46118		Q8N4T8	Carbonyl reductase family member 4
O15439	3.92993	4.16206	4.32139	3.57217	3.60172	3.71929	0.0332212	0.0623648	-0.506732	-2.57417		O15439	ATP-binding cassette sub-family C member 4
O00161	4.74813	4.65213	4.71934	4.09538	4.32588	4.17386	0.00875231	0.0246159	-0.508162	-10.315		O00161	Synaptosomal-associated protein 23
Q969S3	6.16622	5.94545	5.99257	5.63343	5.41244	5.53356	0.00542103	0.017508	-0.50827	-4.37142		Q969S3	Zinc finger protein 622
Q15648	3.9961	4.18546	4.3055	2.3325	4.18373	4.4445	0.524972	0.575578	-0.508777	-3.26162		Q15648	Mediator of RNA polymerase II transcription subunit 1
O75477	6.5944	6.59173	6.57091	6.02611	6.19713	6.00339	0.0130791	0.0319265	-0.510137	-39.6664		O75477	Erlin-1
Q9NYK5	5.97754	6.3172	6.18751	5.64458	5.66488	5.64206	0.0350133	0.0648186	-0.510243	-2.97685		Q9NYK5	39S ribosomal protein L39, mitochondrial
[truncated: 1,107 more rows]

## Sheet: Controlvs1uM(3c)
Proteins ranked from most upregulated (J3) to most downregulated (J2994); log-fold change. Changes rated insignificant are shown in struck through font.
Protein groups (Uniprot Accession)	Control_R1	Control_R2	Control_R3	1uL_R1	1uL_R2	1uL_R3	p.t.value	p.t.adjust	log2fold.change	cohen.d		First ID in group	First Protein in group
Q6ZMW3	6.2302	8.76491	6.32589	8.87674	9.07872	6.42794	0.439029	0.591057	1.0208	0.710572		Q6ZMW3	Echinoderm microtubule-associated protein-like 6
Q9BZI7	3.51453	3.89461	3.61264	3.99172	3.59568	6.47097	0.377403	0.537362	1.0122	5.12991		Q9BZI7	Regulator of nonsense transcripts 3B
P52926	3.65851	3.77284	3.89182	3.78944	5.12426	5.28311	0.178223	0.344472	0.957881	8.2106		P52926	High mobility group protein HMGI-C
Q8N5L8	3.59485	4.13462	3.56945	4.00241	3.58719	6.47097	0.414843	0.568841	0.920551	2.88374		Q8N5L8	Ribonuclease P protein subunit p25-like protein
P22676	4.16808	4.37899	4.21831	4.99049	5.18002	5.31645	0.00230417	0.0423178	0.907192	8.23454		P22676	Calretinin
Q8WVC0	3.1952	3.70414	4.19677	4.39455	4.70313	4.67581	0.0781972	0.214059	0.89246	1.78205		Q8WVC0	RNA polymerase-associated protein LEO1
P46976	5.74913	5.91298	5.28739	6.29371	6.59348	6.55676	0.029486	0.133005	0.831483	2.56314		P46976	Glycogenin-1
Q6PIU2	5.29252	5.01243	5.10698	5.84946	5.91297	5.99511	0.00354517	0.0530357	0.78187	5.48731		Q6PIU2	Neutral cholesterol ester hydrolase 1
Q08AM6	3.35699	3.86355	3.96436	4.65084	4.29069	4.57353	0.0334886	0.141048	0.776722	2.38632		Q08AM6	Protein VAC14 homolog
Q9UPT8	3.67588	3.8157	3.60594	3.37238	3.53435	6.47097	0.529314	0.671347	0.760063	7.11654		Q9UPT8	Zinc finger CCCH domain-containing protein 4
Q969L2	5.69446	6.2186	6.18026	6.5898	6.78385	6.95294	0.0274541	0.129197	0.744423	2.54788		Q969L2	Protein MAL2
P09234	5.21054	5.26589	4.93658	5.71691	6.07572	5.84682	0.00711086	0.0731123	0.742147	4.20875		P09234	U1 small nuclear ribonucleoprotein C
P14866	6.18073	6.16315	6.12462	6.60821	7.13134	6.95131	0.0389556	0.150783	0.740787	25.8119		P14866	Heterogeneous nuclear ribonucleoprotein L
Q12756	3.22436	4.12068	3.68939	4.31609	4.42778	4.41531	0.109021	0.258423	0.708248	1.57997		Q12756	Kinesin-like protein KIF1A
Q96FQ6	3.53134	3.50837	3.04443	3.84407	4.21216	4.13104	0.026981	0.128342	0.701043	2.55178		Q96FQ6	Protein S100-A16
P57088	7.22428	7.13043	6.9926	7.56444	7.91456	7.92751	0.0133862	0.0979253	0.6864	5.89014		P57088	Transmembrane protein 33
P11021	10.9388	10.9172	10.9113	11.6163	11.6094	11.5892	5.09109e-07	0.00152325	0.68252	47.3091		P11021	Endoplasmic reticulum chaperone BiP
P35030	5.1101	5.02593	5.4206	5.71831	5.71286	6.13602	0.0230251	0.120209	0.670187	3.22407		P35030	Trypsin-3
Q9BU61	4.24154	4.43012	3.93526	3.891	4.25183	6.47097	0.495551	0.642255	0.668961	2.6785		Q9BU61	NADH dehydrogenase [ubiquinone] 1 alpha subcomplex assembly factor 3
Q9NUQ6	3.44824	3.29024	3.87085	4.42763	3.86985	4.30022	0.0519468	0.172918	0.66279	2.20793		Q9NUQ6	SPATS2-like protein
P07108	3.88276	4.30356	4.4052	4.96637	4.92273	4.6876	0.0342525	0.141552	0.661727	2.38898		P07108	Acyl-CoA-binding protein
Q5XKP0	3.34439	3.58668	3.88493	4.07187	3.81325	4.87633	0.169316	0.333363	0.648485	2.39512		Q5XKP0	MICOS complex subunit MIC13
Q99471	5.41005	5.39869	5.37961	5.78862	6.04148	6.21905	0.0376376	0.147784	0.620267	40.3234		Q99471	Prefoldin subunit 5
P13987	3.84368	3.32815	3.86706	3.86981	4.73003	4.27469	0.122545	0.277208	0.611879	2.00869		P13987	CD59 glycoprotein
P06756	4.46526	4.05636	4.4315	4.43648	5.26133	5.08591	0.119571	0.273656	0.6102	2.68856		P06756	Integrin alpha-V
Q9Y605	3.30598	3.67724	3.84338	4.11845	4.11028	4.41861	0.0407303	0.153676	0.606914	2.20578		Q9Y605	MORF4 family-associated protein 1
Q96CB9	3.7569	3.53374	3.90317	4.35479	4.37127	4.28562	0.0246164	0.123164	0.605959	3.25708		Q96CB9	5-methylcytosine rRNA methyltransferase NSUN4
Q9H857	3.4781	3.7984	3.56141	4.12516	3.83271	4.68391	0.124605	0.279894	0.601294	3.61831		Q9H857	5'-nucleotidase domain-containing protein 2
P08621	6.59655	6.55122	6.61979	7.02251	7.32742	7.20313	0.0174295	0.104928	0.595167	17.0667		P08621	U1 small nuclear ribonucleoprotein 70 kDa
Q86V81	6.80491	6.77381	6.79487	7.32633	7.47146	7.35983	0.00403529	0.0546022	0.594677	37.4669		Q86V81	THO complex subunit 4
P84090	4.95941	4.88214	4.97877	4.7098	5.40079	6.47097	0.370406	0.531533	0.587081	11.4831		P84090	Enhancer of rudimentary homolog
P11216	6.3949	6.60137	6.5446	7.12141	7.13838	7.02805	0.00315949	0.0485117	0.582323	5.45944		P11216	Glycogen phosphorylase, brain form
P31947	8.30025	8.33578	8.14837	8.98559	8.83768	8.69346	0.00695622	0.0725192	0.577443	5.80096		P31947	14-3-3 protein sigma
Q9HDC9	7.26964	7.22473	7.32374	7.80201	7.85901	7.88924	0.000123513	0.0103743	0.577383	11.6464		Q9HDC9	Adipocyte plasma membrane-associated protein
Q92643	4.36464	4.2549	4.30833	5.02672	4.96893	4.65038	0.0320319	0.138297	0.57272	10.4366		Q92643	GPI-anchor transamidase
Q1KMD3	5.40431	5.28503	5.71422	5.95667	6.18258	5.98048	0.027463	0.129197	0.572057	2.5822		Q1KMD3	Heterogeneous nuclear ribonucleoprotein U-like protein 2
Q92974	3.70871	3.77552	3.54937	3.78366	3.67735	5.28311	0.386136	0.544418	0.570175	4.90738		Q92974	Rho guanine nucleotide exchange factor 2
Q68DK2	3.6802	3.72016	3.52632	3.31669	2.84337	6.47097	0.667431	0.776864	0.568119	5.55099		Q68DK2	Zinc finger FYVE domain-containing protein 26
Q9BRQ8	4.47936	4.16711	4.40553	5.09683	4.74704	4.90207	0.0152069	0.10012	0.564647	3.45996		Q9BRQ8	Ferroptosis suppressor protein 1
P13693	8.06228	7.91399	7.94305	8.509	8.55171	8.54743	0.00371832	0.0533291	0.56294	7.16378		P13693	Translationally-controlled tumor protein
P09455	7.86119	7.75223	7.68622	8.36791	8.53044	8.08837	0.0350805	0.14279	0.56236	6.36447		P09455	Retinol-binding protein 1
O75832	3.12259	3.13152	3.58772	3.71456	4.01927	3.78693	0.0464513	0.163125	0.559643	2.1039		O75832	26S proteasome non-ATPase regulatory subunit 10
P03891	5.45018	4.8981	5.64265	5.90466	5.9397	5.8047	0.127342	0.284758	0.55271	1.43012		P03891	NADH-ubiquinone oxidoreductase chain 2
Q9Y619	3.86748	3.88815	4.10821	4.53864	4.7793	4.20359	0.0622635	0.188555	0.552563	4.14155		Q9Y619	Mitochondrial ornithine transporter 1
Q08623	3.40293	4.02886	3.56815	4.13021	3.83726	4.68992	0.157426	0.321295	0.552485	1.7032		Q08623	Pseudouridine-5'-phosphatase
Q9Y6H1	7.1811	6.99144	6.83198	7.63817	7.53145	7.48293	0.0186458	0.110036	0.549343	3.1431		Q9Y6H1	Coiled-coil-helix-coiled-coil-helix domain-containing protein 2
Q15942	6.11914	6.16535	5.88912	6.61638	6.48178	6.70536	0.00859125	0.078369	0.543303	3.67204		Q15942	Zyxin
Q92979	6.17226	5.93578	6.10506	6.52114	6.56322	6.75191	0.00563791	0.0666745	0.541057	4.44011		Q92979	Ribosomal RNA small subunit methyltransferase NEP1
P31949	6.09349	5.84779	6.20463	6.64171	6.50447	6.59451	0.0253657	0.124826	0.531593	2.91125		P31949	Protein S100-A11
Q9UBS4	5.94229	6.06038	5.54708	6.48969	6.54911	6.10452	0.0642389	0.192395	0.53119	1.97594		Q9UBS4	DnaJ homolog subfamily B member 11
O94919	4.98756	4.89841	5.21435	5.47645	5.51645	5.69671	0.0128006	0.0959882	0.529763	3.25227		O94919	Endonuclease domain-containing 1 protein
P07311	6.00214	6.00555	6.15019	6.53277	6.73025	6.48069	0.00689894	0.0724965	0.52861	6.25503		P07311	Acylphosphatase-1
Q9H0A0	5.0488	5.26052	5.28481	5.62379	5.77863	5.74538	0.00717008	0.0731982	0.51789	3.98936		Q9H0A0	RNA cytidine acetyltransferase
Q00765	6.90858	6.69457	6.4288	7.12855	7.28949	7.15449	0.0526502	0.173491	0.513527	2.13654		Q00765	Receptor expression-enhancing protein 5
P36952	6.43872	6.4817	6.3189	7.04572	6.9956	6.72753	0.0201646	0.112982	0.509843	6.04308		P36952	Serpin B5
Q13445	4.86966	4.97729	4.88405	5.30834	5.587	5.36403	0.0163712	0.102047	0.509457	8.71897		Q13445	Transmembrane emp24 domain-containing protein 1
Q9Y2T3	5.83219	5.78933	5.69281	6.26425	6.34538	6.20931	0.0009342	0.0282336	0.501537	7.02523		Q9Y2T3	Guanine deaminase
Q9BTU6	3.41885	4.17578	4.19986	4.32076	4.27982	4.68992	0.182367	0.347764	0.498669	1.1228		Q9BTU6	Phosphatidylinositol 4-kinase type 2-alpha
Q9UL25	6.74105	6.5925	6.62925	7.09872	7.2002	7.15429	0.00145369	0.0332019	0.496803	6.42112		Q9UL25	Ras-related protein Rab-21
P37235	5.74515	5.77713	5.88458	6.11052	6.47227	6.31226	0.0284583	0.130996	0.496063	6.79168		P37235	Hippocalcin-like protein 1
Q9UDX5	4.10019	4.81243	4.5427	4.64175	5.10369	5.18844	0.142843	0.304106	0.492853	1.37058		Q9UDX5	Mitochondrial fission process protein 1
P51649	4.21062	4.77085	4.31311	4.92632	4.84302	4.99579	0.0963378	0.243243	0.490183	1.64327		P51649	Succinate-semialdehyde dehydrogenase, mitochondrial
Q8NE86	5.0435	5.29312	5.04547	5.49629	5.59771	5.75641	0.0122764	0.0936568	0.48944	3.40948		Q8NE86	Calcium uniporter protein, mitochondrial
Q9H936	6.11123	6.17114	6.0431	6.61931	6.52678	6.64628	0.000701034	0.0258147	0.488967	7.63248		Q9H936	Mitochondrial glutamate carrier 1
P51991	7.76163	7.84152	7.82359	8.25069	8.7226	7.91606	0.17126	0.336007	0.487537	11.6306		P51991	Heterogeneous nuclear ribonucleoprotein A3
O14763	2.89821	4.48132	4.61285	4.54982	4.75076	4.15341	0.475023	0.62037	0.487204	0.510564		O14763	Tumor necrosis factor receptor superfamily member 10B
O95881	7.12364	7.19815	7.029	7.72204	7.59118	7.48538	0.00616698	0.0693059	0.482603	5.6928		O95881	Thioredoxin domain-containing protein 12
Q9UNL2	5.57391	5.35402	5.3674	5.7654	6.09985	5.87758	0.0196954	0.11246	0.4825	3.91409		Q9UNL2	Translocon-associated protein subunit gamma
P27338	5.27416	5.51523	5.12641	5.83248	5.7496	5.78025	0.045682	0.16118	0.482177	2.45673		P27338	Amine oxidase [flavin-containing] B
Q9NVE7	3.95194	4.05501	4.26816	4.63872	4.59228	4.48726	0.0204686	0.113411	0.48105	2.98283		Q9NVE7	4'-phosphopantetheine phosphatase
Q15018	3.93454	3.6954	4.0646	4.19715	4.34399	4.59652	0.0392687	0.151426	0.481039	2.56874		Q15018	BRISC complex subunit Abraxas 2
O76021	5.3281	5.16318	5.26883	5.49558	5.94913	5.75758	0.0536471	0.174942	0.480727	5.75446		O76021	Ribosomal L1 domain-containing protein 1
P00966	5.94898	5.95439	5.93565	6.39765	6.56177	6.3189	0.0209857	0.114621	0.479767	49.743		P00966	Argininosuccinate synthase
Q9H3H3	5.91373	5.90579	5.6962	6.43146	6.34225	6.17888	0.00958761	0.0831468	0.478957	3.8825		Q9H3H3	UPF0696 protein C11orf68
P14625	10.771	10.7917	10.732	11.2644	11.2396	11.2254	6.98566e-05	0.00835747	0.478207	15.7775		P14625	Endoplasmin
P37802	9.19281	9.22952	9.19328	9.70873	9.68968	9.64473	9.88088e-05	0.00985453	0.475843	22.5945		P37802	Transgelin-2
O60568	4.77727	4.85691	5.11096	5.39631	5.40704	5.35739	0.039962	0.152181	0.471867	2.70758		O60568	Multifunctional procollagen lysine hydroxylase and glycosyltransferase LH3
Q9NR28	5.97952	6.20713	6.03939	6.14923	6.55869	6.93258	0.164289	0.32808	0.471487	3.99605		Q9NR28	Diablo homolog, mitochondrial
Q13325	3.77164	3.70758	3.38827	3.75351	4.26454	4.26227	0.093438	0.238946	0.470946	2.29327		Q13325	Interferon-induced protein with tetratricopeptide repeats 5
Q15800	4.41311	4.3936	4.49398	5.09544	4.99427	4.6179	0.078191	0.214059	0.468973	8.81132		Q15800	Methylsterol monooxygenase 1
Q9UIJ7	6.62092	6.67931	6.63819	7.15436	7.14153	7.04253	0.00149097	0.0332908	0.466667	15.5577		Q9UIJ7	GTP:AMP phosphotransferase AK3, mitochondrial
Q9NQC3	8.4843	8.30307	8.35846	8.85068	8.6696	9.02089	0.0264199	0.127497	0.465113	5.00827		Q9NQC3	Reticulon-4
Q8IZH2	3.33935	3.9787	3.37189	4.15173	3.75799	4.1612	0.148008	0.311639	0.460325	1.27831		Q8IZH2	5'-3' exoribonuclease 1
Q6UXV4	3.80451	4.53004	4.22747	4.80099	4.87991	4.26205	0.183602	0.349674	0.460309	1.26311		Q6UXV4	MICOS complex subunit MIC27
Q9Y3Y2	3.86827	3.57065	4.01502	4.00536	4.16001	4.66875	0.138328	0.298197	0.46006	2.03195		Q9Y3Y2	Chromatin target of PRMT1 protein
Q96SQ9	4.31441	4.6511	4.29129	4.82594	4.58637	5.22365	0.117208	0.270293	0.45972	2.28269		Q96SQ9	Cytochrome P450 2S1
Q9Y6K0	6.60373	6.29837	6.16042	6.61154	6.72191	7.10691	0.0836949	0.222196	0.45928	2.02449		Q9Y6K0	Choline/ethanolaminephosphotransferase 1
Q7Z7A3	3.96312	4.00946	4.45362	3.53777	3.78751	6.47097	0.676509	0.784987	0.456685	1.68639		Q7Z7A3	Cytoplasmic tRNA 2-thiolation protein 1
Q969H8	7.38824	7.29227	7.37601	7.82066	7.80905	7.79254	0.00262076	0.045065	0.455243	8.71497		Q969H8	Myeloid-derived growth factor
Q92485	3.79954	3.83642	3.89283	4.04151	3.97479	4.87633	0.256902	0.420717	0.454613	9.67608		Q92485	Acid sphingomyelinase-like phosphodiesterase 3b
Q99729	7.41787	7.35768	7.54646	7.83668	7.86797	7.9753	0.0037252	0.0533291	0.452647	4.69389		Q99729	Heterogeneous nuclear ribonucleoprotein A/B
Q07065	6.58736	6.56374	6.62574	7.11042	6.99722	7.02181	0.00131687	0.0324847	0.45087	14.4087		Q07065	Cytoskeleton-associated protein 4
Q8WUY1	5.39008	5.28926	5.256	5.69889	5.68739	5.89883	0.008936	0.0802972	0.449923	6.44412		Q8WUY1	Protein THEM6
Q15084	8.99693	8.93782	9.03382	9.4942	9.37197	9.45052	0.000771039	0.0258147	0.449373	9.27946		Q15084	Protein disulfide-isomerase A6
Q9NY12	4.60797	3.97646	3.91228	4.89955	4.7724	4.17009	0.228939	0.397553	0.448443	1.16639		Q9NY12	H/ACA ribonucleoprotein complex subunit 1
P38159	6.71613	6.75431	6.83171	6.91527	7.4978	7.23345	0.111664	0.261628	0.448123	7.60968		P38159	RNA-binding motif protein, X chromosome
O14950;P19105	8.98469	8.98842	8.91006	9.3464	9.54141	9.33704	0.0126988	0.0954644	0.447227	10.1174		O14950	Myosin regulatory light chain 12B
Q8NEW0	5.21915	5.2925	5.22755	5.69773	5.64178	5.73939	0.000320114	0.0168032	0.446567	11.1241		Q8NEW0	Zinc transporter 7
Q8TBP6	4.52644	4.27552	4.06001	4.63552	4.67932	4.88497	0.0596127	0.184115	0.445947	1.91034		Q8TBP6	Solute carrier family 25 member 40
P20339	6.31798	6.20479	6.68424	6.83866	6.92807	6.77545	0.0805997	0.217452	0.445057	1.7759		P20339	Ras-related protein Rab-5A
Q9BW60	4.44272	4.24478	4.42369	4.84484	4.86421	4.73512	0.00665425	0.0716115	0.444327	4.06883		Q9BW60	Elongation of very long chain fatty acids protein 1
O14979	5.80718	6.00917	5.7993	6.29044	6.4394	6.21723	0.00949796	0.0830933	0.443807	3.73075		O14979	Heterogeneous nuclear ribonucleoprotein D-like
P13807	5.48718	5.43661	5.17401	5.89874	5.65621	5.87296	0.025233	0.124789	0.44337	2.63718		P13807	Glycogen [starch] synthase, muscle
P55145	6.36786	6.37869	6.29855	6.79312	6.8528	6.7213	0.0012541	0.0324496	0.440707	10.1356		P55145	Mesencephalic astrocyte-derived neurotrophic factor
A6NCE7;Q9GZQ8	3.588	3.92879	3.90066	4.09628	4.42085	4.22015	0.0392267	0.151426	0.439943	2.32579		A6NCE7	Microtubule-associated proteins 1A/1B light chain 3 beta 2
Q96KG9	4.44878	4.65684	4.67473	5.11332	4.78061	5.2029	0.0551864	0.177546	0.438827	3.49365		Q96KG9	N-terminal kinase-like protein
Q9P035	6.54952	6.51863	6.73405	7.00377	7.21693	6.89427	0.0236755	0.120668	0.43759	3.75665		Q9P035	Very-long-chain (3R)-3-hydroxyacyl-CoA dehydratase 3
O60551	4.33441	4.81526	4.54326	5.38456	5.15049	4.46704	0.253218	0.41881	0.436387	1.80987		O60551	Glycylpeptide N-tetradecanoyltransferase 2
Q9NZR1	3.62053	3.986	3.84486	3.61828	2.67102	6.47097	0.739696	0.82956	0.436297	2.36724		Q9NZR1	Tropomodulin-2
Q9NVJ2	4.92268	4.92526	4.70355	5.10989	5.15606	5.59414	0.0877654	0.22805	0.4362	3.42746		Q9NVJ2	ADP-ribosylation factor-like protein 8B
Q9Y394	5.70683	5.69905	5.81979	5.99677	6.24614	6.29039	0.0270969	0.128485	0.435877	6.45022		Q9Y394	Dehydrogenase/reductase SDR family member 7
Q9NTJ4	5.70676	5.54946	5.53845	6.06121	6.34446	5.69612	0.137126	0.29709	0.435708	4.62743		Q9NTJ4	Alpha-mannosidase 2C1
Q15125	6.31377	6.5594	6.63719	6.76191	7.01944	7.02984	0.0301989	0.134478	0.43361	2.56859		Q15125	3-beta-hydroxysteroid-Delta(8),Delta(7)-isomerase
Q8N1S5	4.93095	4.92049	4.61344	5.32649	5.14131	5.29124	0.0340594	0.141144	0.431387	2.39167		Q8N1S5	Zinc transporter ZIP11
Q8NF37	5.54354	5.6078	5.19754	5.87195	5.77644	5.98961	0.0588641	0.183266	0.429707	1.94732		Q8NF37	Lysophosphatidylcholine acyltransferase 1
P00491	8.6238	8.5158	8.53695	8.9986	9.07357	8.89337	0.00411235	0.0546022	0.429663	7.50716		P00491	Purine nucleoside phosphorylase
O43292	4.22553	4.81909	4.71266	5.37706	4.93168	4.73625	0.178523	0.344829	0.429235	1.3563		O43292	Glycosylphosphatidylinositol anchor attachment 1 protein
Q6P1A2	4.87711	5.25653	5.12163	5.47085	5.64525	5.42226	0.0400424	0.152208	0.427697	2.22375		Q6P1A2	Lysophospholipid acyltransferase 5
Q9Y3B2	4.27487	4.63727	4.50011	4.95772	4.7976	4.93814	0.0383106	0.149317	0.42707	2.33403		Q9Y3B2	Exosome complex component CSL4
Q86WA6	4.06077	4.47307	4.31488	5.04983	4.43046	4.64738	0.132419	0.291108	0.426316	2.04958		Q86WA6	Valacyclovir hydrolase
O95834	6.17924	6.21511	6.05546	6.55055	6.65529	6.5196	0.00282751	0.0466494	0.42521	5.07642		O95834	Echinoderm microtubule-associated protein-like 2
Q9ULP9	3.76832	4.00318	3.9713	4.50145	4.16053	4.3543	0.0295683	0.133035	0.424492	3.33207		Q9ULP9	TBC1 domain family member 24
P98179	5.93758	6.0071	6.11713	6.47164	6.35454	6.50339	0.00387472	0.0537496	0.422587	4.66774		P98179	RNA-binding protein 3
Q92522	6.94965	6.92679	6.71043	7.31529	7.27397	7.24166	0.0251866	0.124789	0.414683	3.14129		Q92522	Histone H1.10
Q13084	4.34862	4.07112	4.41946	4.88376	4.46959	4.7235	0.0631568	0.190681	0.41255	2.24086		Q13084	39S ribosomal protein L28, mitochondrial
P32321	5.30744	5.23946	5.07233	5.74184	5.52066	5.5923	0.0126626	0.0954644	0.411857	3.40408		P32321	Deoxycytidylate deaminase
Q8IWE2	4.45406	4.37967	4.44806	4.9019	4.84284	4.7702	0.00172886	0.0369481	0.411051	9.94598		Q8IWE2	Protein NOXP20
Q9Y2S2	4.30251	4.28407	4.1113	4.49484	4.40585	5.02933	0.160603	0.324679	0.410713	3.89391		Q9Y2S2	Lambda-crystallin homolog
Q9UKR5	5.13853	5.04749	4.76838	5.13135	5.30212	5.75138	0.145653	0.308636	0.41015	2.12652		Q9UKR5	Ergosterol biosynthetic protein 28 homolog
P22626	8.8057	8.58109	8.79316	8.84039	9.42218	9.14325	0.12073	0.27531	0.408623	3.23753		P22626	Heterogeneous nuclear ribonucleoproteins A2/B1
Q6NUK1	5.83823	5.8647	5.80247	6.2437	6.2607	6.22619	0.000220048	0.0148956	0.408397	13.0769		Q6NUK1	Calcium-binding mitochondrial carrier protein SCaMC-1
P51148	8.50495	8.54033	8.45268	8.79404	8.87607	9.04638	0.022444	0.118854	0.406177	9.21132		P51148	Ras-related protein Rab-5C
Q13641	4.43476	3.65391	4.17838	4.50875	4.46081	4.51245	0.219563	0.387799	0.404987	1.0175		Q13641	Trophoblast glycoprotein
P60059	4.81571	4.73554	5.03036	5.32224	5.18894	5.27528	0.0295171	0.133005	0.401617	2.63465		P60059	Protein transport protein Sec61 subunit gamma
P61586	8.57543	8.53209	8.36126	9.00491	8.90733	8.75738	0.0149342	0.100094	0.40028	3.53502		P61586	Transforming protein RhoA
Q63HN8	6.17289	5.93653	7.40144	7.03457	6.13661	7.5381	0.549707	0.689611	0.399472	0.507934		Q63HN8	E3 ubiquitin-protein ligase RNF213
Q92520	7.09144	7.02527	7.12676	7.52782	7.49927	7.41091	0.00111381	0.0314388	0.398177	7.7285		Q92520	Protein FAM3C
P06737	8.09961	8.08127	8.14943	8.51823	8.49278	8.51266	0.000875697	0.0277715	0.397787	11.2781		P06737	Glycogen phosphorylase, liver form
Q9H4G4	4.02577	3.98684	4.53552	4.59108	4.3576	4.79278	0.148278	0.311769	0.397777	1.29924		Q9H4G4	Golgi-associated plant pathogenesis-related protein 1
Q9NYF8	5.07031	5.041	5.12107	5.50668	5.67356	5.24472	0.0813162	0.218597	0.397527	9.8128		Q9NYF8	Bcl-2-associated transcription factor 1
P12236	7.88104	7.74529	7.90114	8.3036	8.16439	8.2492	0.0037616	0.0533398	0.396573	4.67792		P12236	ADP/ATP translocase 3
P43307	7.05456	7.06093	7.01469	7.52561	7.36718	7.42418	0.00852761	0.078369	0.395597	15.7853		P43307	Translocon-associated protein subunit alpha
Q9UII2	5.55813	5.56611	5.53417	5.81262	5.78326	6.23992	0.116463	0.269912	0.392463	23.6098		Q9UII2	ATPase inhibitor, mitochondrial
P53007	7.15168	7.15061	7.1925	7.4787	7.57204	7.61413	0.00568207	0.0669321	0.390027	16.3312		P53007	Tricarboxylate transport protein, mitochondrial
P13667	8.40589	8.38123	8.43296	8.84251	8.84085	8.70629	0.00789063	0.0754274	0.389857	15.0673		P13667	Protein disulfide-isomerase A4
Q9BUH6	5.09535	5.39229	5.11115	5.2883	5.58817	5.89123	0.141515	0.301915	0.389638	2.33225		Q9BUH6	Protein PAXX
P60903	6.0846	6.20341	6.40244	6.62171	6.447	6.78397	0.0450259	0.159887	0.38741	2.41229		P60903	Protein S100-A10
P48506	5.53918	5.56318	5.6449	5.86735	5.83395	6.20713	0.0744137	0.206978	0.387057	6.98356		P48506	Glutamate--cysteine ligase catalytic subunit
Q86Y82	4.96275	4.61335	4.85053	5.29133	5.38104	4.9124	0.101277	0.248974	0.386047	2.16412		Q86Y82	Syntaxin-12
Q04941	6.22476	6.32518	6.00044	6.53528	6.43913	6.72148	0.0405995	0.153376	0.381837	2.29659		Q04941	Proteolipid protein 2
Q9H3N1	7.43294	7.41512	7.31803	7.80784	7.68977	7.8127	0.00219544	0.0410547	0.381407	6.1672		Q9H3N1	Thioredoxin-related transmembrane protein 1
Q99735	5.56608	5.45145	5.54592	5.82706	5.89987	5.97952	0.00295796	0.0475818	0.381	6.22571		Q99735	Microsomal glutathione S-transferase 2
P30101	9.99636	9.99893	10.0006	10.4303	10.3773	10.3277	0.00596699	0.0685236	0.379793	179.363		P30101	Protein disulfide-isomerase A3
O43752	4.34527	3.96993	4.31924	4.49627	4.58206	4.69165	0.0705233	0.201726	0.378513	1.80595		O43752	Syntaxin-6
P60891	5.78013	5.56981	5.33043	5.99731	5.94692	5.8635	0.0911554	0.234916	0.375787	1.67012		P60891	Ribose-phosphate pyrophosphokinase 1
Q9BVC6	7.65249	7.28965	7.44754	7.8865	7.92384	7.70301	0.0489771	0.167609	0.374557	2.05882		Q9BVC6	Transmembrane protein 109
P00156	4.95325	4.94715	4.93947	5.10514	5.5305	5.3277	0.0926919	0.237647	0.37449	54.2343		P00156	Cytochrome b
Q9NUQ7	3.98583	3.58771	3.94311	4.25104	4.04183	4.34597	0.0800363	0.217058	0.374065	1.71143		Q9NUQ7	Ufm1-specific protease 2
Q969Z3	4.81412	4.9031	5.11941	5.26761	5.34326	5.34757	0.0450854	0.159887	0.373938	2.38163		Q969Z3	Mitochondrial amidoxime reducing component 2
P04181	8.24834	8.20836	8.16458	8.66176	8.60528	8.47357	0.0114081	0.090299	0.37311	8.90597		P04181	Ornithine aminotransferase, mitochondrial
Q9NRF9	4.17686	4.15603	3.72311	4.60189	4.322	4.25017	0.117718	0.270934	0.372686	1.45483		Q9NRF9	DNA polymerase epsilon subunit 3
Q9NZD2	4.16684	4.18962	3.82376	4.47975	4.52377	4.2938	0.0672117	0.196527	0.372364	1.81667		Q9NZD2	Glycolipid transfer protein
Q9Y3C1	4.97074	4.58266	4.97702	5.34392	4.97489	5.32855	0.10449	0.253693	0.372313	1.64819		Q9Y3C1	Nucleolar protein 16
Q9P032	4.22627	3.96086	4.06695	5.3808	4.28844	3.69856	0.531109	0.672778	0.371239	2.77891		Q9P032	NADH dehydrogenase [ubiquinone] 1 alpha subcomplex assembly factor 4
Q96S97	6.0413	5.8158	5.96372	6.11133	6.41975	6.3946	0.0436631	0.157208	0.368287	3.21469		Q96S97	Myeloid-associated differentiation marker
Q12768	3.61035	3.12446	3.58458	3.71122	3.71766	3.99147	0.131993	0.290384	0.366985	1.34233		Q12768	WASH complex subunit 5
Q7Z2K6	4.84325	5.05996	5.38676	5.21556	5.30813	5.85867	0.230878	0.399762	0.364131	1.33085		Q7Z2K6	Endoplasmic reticulum metallopeptidase 1
Q02978	6.62153	6.52258	6.73387	6.99733	6.95587	7.01508	0.0203994	0.113237	0.363433	3.43784		Q02978	Mitochondrial 2-oxoglutarate/malate carrier protein
P56385	7.0893	7.20853	7.14317	7.54766	7.37906	7.60395	0.0176503	0.105619	0.363223	6.08341		P56385	ATP synthase subunit e, mitochondrial
P00846	7.83332	7.69886	7.67749	8.08667	8.07963	8.1262	0.0122914	0.0936568	0.360943	4.27263		P00846	ATP synthase subunit a
Q9NR45	7.3317	7.35233	7.41069	7.74565	7.74137	7.6841	0.000369466	0.0175467	0.3588	8.75777		Q9NR45	Sialic acid synthase
P08134	6.01333	6.2443	5.69326	6.45411	6.14	6.43137	0.144029	0.306062	0.358197	1.29445		P08134	Rho-related GTP-binding protein RhoC
Q5BJF2	4.56703	4.65626	5.02701	5.20098	4.82882	5.29362	0.148235	0.311769	0.357708	1.46646		Q5BJF2	Sigma intracellular receptor 2
P30519	6.41727	6.39252	6.37611	6.76035	6.71854	6.77713	0.000163582	0.0123777	0.356707	17.2153		P30519	Heme oxygenase 2
Q03154	4.12257	3.8843	4.59438	4.37055	4.5055	4.79095	0.232546	0.400918	0.35525	0.983026		Q03154	Aminoacylase-1
P07099	6.28918	6.31779	6.4042	6.64338	6.77411	6.65834	0.00305885	0.0481994	0.354887	5.92647		P07099	Epoxide hydrolase 1
P35579	10.2124	10.2589	10.2006	10.6921	10.5334	10.511	0.017633	0.105619	0.354857	11.5205		P35579	Myosin-9
P00918	7.08356	7.27358	7.16988	7.49929	7.49872	7.5926	0.00964303	0.0831468	0.35453	3.72631		P00918	Carbonic anhydrase 2
P17655	7.19237	7.3166	7.07444	7.58896	7.56244	7.49029	0.023788	0.120838	0.35276	2.91312		P17655	Calpain-2 catalytic subunit
P18206	7.74209	7.77403	7.7853	8.15126	8.09967	8.10856	8.95057e-05	0.00956433	0.35269	15.7354		P18206	Vinculin
Q16629	6.44268	6.47142	6.43722	6.5524	7.06483	6.78453	0.141182	0.301866	0.350147	19.0575		Q16629	Serine/arginine-rich splicing factor 7
P60468	7.5725	7.36083	7.45634	7.7515	7.8383	7.8458	0.0154756	0.100242	0.348643	3.289		P60468	Protein transport protein Sec61 subunit beta
Q8N0U8	5.57033	5.57006	5.12024	5.80099	5.74023	5.76358	0.144254	0.306322	0.348057	1.3398		Q8N0U8	Vitamin K epoxide reductase complex subunit 1-like protein 1
Q13162	7.34345	7.33834	7.14075	7.73759	7.6714	7.45602	0.0350546	0.14279	0.34749	3.00644		Q13162	Peroxiredoxin-4
P30740	6.44293	6.46172	6.54656	6.72115	6.93273	6.83972	0.0149905	0.100094	0.347463	6.29328		P30740	Leukocyte elastase inhibitor
Q9H3K2	6.26341	6.41878	6.44681	6.64812	6.76039	6.76263	0.0102591	0.0855991	0.34738	3.51622		Q9H3K2	Growth hormone-inducible transmembrane protein
Q9BZQ8	3.48989	3.77706	3.78346	3.92957	4.08396	4.07871	0.0497342	0.168522	0.347277	2.07113		Q9BZQ8	Protein Niban 1
P05026	5.91523	5.63124	5.52995	6.00076	6.09423	6.02204	0.0874359	0.22799	0.34687	1.7367		P05026	Sodium/potassium-transporting ATPase subunit beta-1
P09651	9.16256	9.17292	9.24829	9.49348	9.81179	9.31759	0.134547	0.293806	0.346363	7.40201		P09651	Heterogeneous nuclear ribonucleoprotein A1
P51571	7.70487	7.7013	7.67083	8.03092	8.03704	8.04506	0.000249198	0.0152163	0.34534	18.4597		P51571	Translocon-associated protein subunit delta
P12235	8.05827	8.00461	8.00918	8.35368	8.39996	8.35159	0.000128291	0.0103743	0.34439	11.5764		P12235	ADP/ATP translocase 1
Q8TEA8	5.81655	5.63626	5.51096	5.89977	6.1403	5.9564	0.0418101	0.154755	0.344233	2.24085		Q8TEA8	D-aminoacyl-tRNA deacylase 1
O43390	7.11123	7.07336	7.22533	7.26115	7.61133	7.56789	0.073129	0.206028	0.343483	4.34199		O43390	Heterogeneous nuclear ribonucleoprotein R
Q9UBX3	6.32422	6.29077	6.22589	6.53668	6.63103	6.69848	0.00619995	0.0693059	0.34177	6.83606		Q9UBX3	Mitochondrial dicarboxylate carrier
P80303	5.41021	5.60261	5.34676	5.66088	5.9243	5.79958	0.0342351	0.141552	0.341727	2.56492		P80303	Nucleobindin-2
P62993	6.4413	6.33818	6.42079	6.80404	6.70844	6.70566	0.00168379	0.0365065	0.33929	6.21552		P62993	Growth factor receptor-bound protein 2
P10620	6.8329	6.72288	6.91979	7.30899	7.14591	7.03822	0.0291748	0.132863	0.339183	3.43716		P10620	Microsomal glutathione S-transferase 1
Q9UPN7	3.22853	3.78161	3.9124	3.9147	3.967	4.0541	0.245869	0.410502	0.337754	0.930412		Q9UPN7	Serine/threonine-protein phosphatase 6 regulatory subunit 1
Q96HR9	5.65823	5.40588	5.7109	5.82921	6.12926	5.82894	0.0701917	0.201699	0.337467	2.06984		Q96HR9	Receptor expression-enhancing protein 6
P61803	5.75243	5.91776	6.39503	6.24553	6.35527	6.47653	0.215505	0.383576	0.33737	1.01106		P61803	Dolichyl-diphosphooligosaccharide--protein glycosyltransferase subunit DAD1
Q96TC7	4.77617	4.23541	4.41977	4.47003	5.04645	4.92301	0.228917	0.397553	0.336047	1.22242		Q96TC7	Regulator of microtubule dynamics protein 3
Q13217	4.8913	5.22535	4.8168	5.58359	5.222	5.13337	0.147145	0.311019	0.33517	1.54043		Q13217	DnaJ homolog subfamily C member 3
P40121	6.54913	6.60391	6.64267	6.99117	6.91575	6.88639	0.00140666	0.0328807	0.332533	7.07547		P40121	Macrophage-capping protein
Q9NQT5	3.75099	4.59338	4.57221	4.65869	4.73505	4.51978	0.353357	0.516145	0.332313	0.691801		Q9NQT5	Exosome complex component RRP40
Q9BS26	5.92233	6.16244	6.09894	6.47913	6.47387	6.22526	0.0409552	0.153773	0.331517	2.66458		Q9BS26	Endoplasmic reticulum resident protein 44
O14735	6.16621	5.99417	5.98411	6.33615	6.21025	6.59204	0.078885	0.214958	0.331317	3.23693		O14735	CDP-diacylglycerol--inositol 3-phosphatidyltransferase
P62273	7.27256	7.26813	7.36325	7.48272	7.49518	7.91412	0.140179	0.300872	0.32936	6.13511		P62273	40S ribosomal protein S29
Q9Y3D6	4.93537	5.19634	5.48402	5.52493	5.47198	5.60319	0.168335	0.332667	0.328123	1.19564		Q9Y3D6	Mitochondrial fission 1 protein
Q9NZM1	6.90893	6.90976	6.89363	7.2224	7.24797	7.21677	6.60949e-05	0.00835747	0.32494	35.7763		Q9NZM1	Myoferlin
Q15041	5.41411	5.55499	5.29653	5.66366	5.93718	5.63832	0.0590619	0.183266	0.32451	2.50771		Q15041	ADP-ribosylation factor-like protein 6-interacting protein 1
Q8N335	4.96866	4.93038	5.14951	5.18866	5.30834	5.52314	0.0600495	0.185034	0.323863	2.76712		Q8N335	Glycerol-3-phosphate dehydrogenase 1-like protein
Q9UJ70	4.17895	4.08616	3.59674	4.13891	4.18289	4.51097	0.218697	0.386956	0.32364	1.03461		Q9UJ70	N-acetyl-D-glucosamine kinase
Q9UBM7	6.86249	6.85945	6.91106	7.20501	7.08	7.31567	0.0354304	0.143447	0.32256	11.1384		Q9UBM7	7-dehydrocholesterol reductase
P55327	6.82256	6.92927	6.91085	7.24989	7.19881	7.18133	0.00238169	0.0434514	0.32245	5.65304		P55327	Tumor protein D52
Q6UW68	5.37909	5.44997	5.2729	5.72018	5.62756	5.7194	0.010139	0.0852133	0.321727	3.61005		Q6UW68	Transmembrane protein 205
Q9UNS1	4.59871	4.73428	4.62048	5.19459	5.25646	4.46704	0.331639	0.496132	0.321539	4.41651		Q9UNS1	Protein timeless homolog
Q14764	5.99686	6.00486	5.97826	6.40276	6.31594	6.22459	0.0225955	0.119234	0.321103	23.5284		Q14764	Major vault protein
Q06265	5.6153	5.33828	5.54187	5.58711	5.69297	6.17848	0.213433	0.381477	0.321037	2.23694		Q06265	Exosome complex component RRP45
Q9HAU4	3.56621	3.72351	3.85516	3.76473	3.97399	4.36751	0.204324	0.372766	0.320447	2.2151		Q9HAU4	E3 ubiquitin-protein ligase SMURF2
P03915	4.98198	5.05661	4.84171	5.32475	5.04229	5.4719	0.109954	0.259375	0.319547	2.92872		P03915	NADH-ubiquinone oxidoreductase chain 5
P08758	9.75918	9.74291	9.71715	10.1172	10.1105	9.94964	0.0236848	0.120668	0.31936	15.0693		P08758	Annexin A5
P35573	4.85318	5.10356	5.15287	5.39997	5.42716	5.24007	0.053734	0.174942	0.319197	1.98636		P35573	Glycogen debranching enzyme
Q96C36	7.16844	7.0861	6.9378	7.3017	7.45745	7.3881	0.0223163	0.118387	0.318303	2.7233		Q96C36	Pyrroline-5-carboxylate reductase 2
P27797	9.9296	9.89073	9.75758	10.2533	10.2065	10.0701	0.0138734	0.0991071	0.31734	3.51766		P27797	Calreticulin
Q9H307	4.34633	3.90158	4.2967	4.29449	5.00445	4.19572	0.353392	0.516145	0.316682	1.29939		Q9H307	Pinin
Q99442	3.8147	4.39096	4.50884	4.48215	4.42734	4.75279	0.279176	0.444543	0.315927	0.850548		Q99442	Translocation protein SEC62
P51397	3.55081	3.74701	3.9174	3.90298	3.99937	4.25945	0.103523	0.252027	0.315526	1.71999		P51397	Death-associated protein 1
Q9UM00	6.26145	6.3719	6.02634	6.54164	6.65895	6.40314	0.0727983	0.205678	0.31468	1.78301		Q9UM00	Calcium load-activated calcium channel
O43760	7.27415	7.32742	7.39283	7.61007	7.77604	7.54546	0.027816	0.129528	0.31239	5.25525		O43760	Synaptogyrin-2
Q16851	5.73414	5.50423	5.7252	5.98596	5.87394	6.03998	0.0323654	0.138934	0.312103	2.39647		Q16851	UTP--glucose-1-phosphate uridylyltransferase
P07237	10.1705	10.1359	10.1109	10.5234	10.5178	10.3119	0.0395927	0.152005	0.31191	10.4273		P07237	Protein disulfide-isomerase
Q5RKV6	5.3851	5.42336	5.49314	5.61209	5.72217	5.90239	0.0524653	0.173136	0.311683	5.68963		Q5RKV6	Exosome complex component MTR3
Q9P0U1	3.70628	3.94895	4.34823	4.19257	4.09684	4.64844	0.2862	0.451402	0.311463	0.96088		Q9P0U1	Mitochondrial import receptor subunit TOM7 homolog
O00567	4.82484	5.07355	4.84421	5.40363	5.29411	4.97661	0.122145	0.276863	0.310583	2.24506		O00567	Nucleolar protein 56
Q15363	6.8422	6.78491	6.862	7.15181	7.49521	6.77169	0.27559	0.441652	0.309867	7.7398		Q15363	Transmembrane emp24 domain-containing protein 2
Q9HAT2	3.8585	4.38591	3.93602	4.04416	4.59034	4.47388	0.256239	0.420571	0.309317	1.08619		Q9HAT2	Sialate O-acetylesterase
O43708	4.21573	4.07187	4.03666	4.21782	4.54042	4.48893	0.0714053	0.203665	0.307635	3.24271		O43708	Maleylacetoacetate isomerase
P10599	10.2032	10.2385	10.1339	10.6569	10.619	10.218	0.155692	0.319939	0.306153	5.75619		P10599	Thioredoxin
P49755	7.64967	7.63211	7.66143	8.03469	8.05383	7.7724	0.076671	0.212211	0.305903	20.7318		P49755	Transmembrane emp24 domain-containing protein 10
Q6AI08	4.10567	3.93105	4.53654	3.34677	3.67196	6.47097	0.788859	0.863301	0.30548	0.980197		Q6AI08	HEAT repeat-containing protein 6
P78417	9.46897	9.40136	9.44238	9.74489	9.87498	9.60847	0.0504757	0.170263	0.30521	8.96077		P78417	Glutathione S-transferase omega-1
Q9NR31	8.03351	8.09062	7.92612	8.37315	8.52646	8.05993	0.147193	0.311019	0.303097	3.62899		Q9NR31	GTP-binding protein SAR1a
O75935	5.46694	5.49177	5.37449	5.77352	5.73765	5.72952	0.00721706	0.0731982	0.302497	4.89448		O75935	Dynactin subunit 3
P09417	5.97736	6.1816	5.96176	6.38637	6.23356	6.40794	0.0306366	0.135389	0.302383	2.46502		P09417	Dihydropteridine reductase
P61204;P84077	8.79753	8.68356	8.72316	8.90175	9.21557	8.9928	0.0699598	0.201463	0.301957	5.21855		P61204	ADP-ribosylation factor 3
P17174	8.48984	8.46267	8.46165	8.7283	8.80144	8.7891	0.00204665	0.0402867	0.30156	18.8602		P17174	Aspartate aminotransferase, cytoplasmic
Q9Y266	8.73365	8.80757	8.71654	9.15347	9.02978	8.97689	0.0141729	0.0993729	0.300793	6.21739		Q9Y266	Nuclear migration protein nudC
Q9BVG4	6.19525	6.27438	6.2066	6.55327	6.37583	6.64767	0.0531939	0.174158	0.30018	7.01564		Q9BVG4	Protein PBDC1
Q53T59	3.61128	4.10529	3.94945	4.29646	3.94028	4.32974	0.194404	0.362403	0.300149	1.18847		Q53T59	HCLS1-binding protein 3
Q96K37	3.36255	3.38778	3.5706	3.34542	3.43322	4.43599	0.485621	0.631415	0.297901	2.62382		Q96K37	Solute carrier family 35 member E1
O95208	3.96303	3.39361	3.75214	3.89952	3.92405	4.17789	0.210859	0.379595	0.297561	1.03361		O95208	Epsin-2
P04843	8.28936	8.21026	8.28831	8.5468	8.61815	8.51512	0.00193886	0.0387741	0.29738	6.55479		P04843	Dolichyl-diphosphooligosaccharide--protein glycosyltransferase subunit 1
P14314	8.28276	8.38147	8.33255	8.6971	8.57896	8.61179	0.00324139	0.0492297	0.297023	6.01802		P14314	Glucosidase 2 subunit beta
Q9UDW1	7.11346	7.27041	7.4401	7.4924	7.59571	7.62597	0.0710819	0.202936	0.296703	1.81624		Q9UDW1	Cytochrome b-c1 complex subunit 9
Q14554	4.53445	4.56037	4.84954	4.91892	4.96876	4.94189	0.097045	0.244207	0.29507	1.68693		Q14554	Protein disulfide-isomerase A5
Q00169	4.88934	4.72033	4.93912	4.97355	5.58874	4.87142	0.317633	0.483151	0.294973	2.5721		Q00169	Phosphatidylinositol transfer protein alpha isoform
Q06136	5.25496	4.58647	5.06626	5.37279	5.31239	5.10708	0.274624	0.440577	0.294857	0.855535		Q06136	3-ketodihydrosphingosine reductase
Q9H0B6	5.08771	5.44187	5.08999	5.43967	5.34961	5.7134	0.141248	0.301866	0.29437	1.44427		Q9H0B6	Kinesin light chain 2
Q9Y673	4.70528	4.54132	5.09166	4.56459	5.25693	5.39495	0.399594	0.556227	0.292737	1.03601		Q9Y673	Dolichyl-phosphate beta-glucosyltransferase
Q9NWS0	5.15797	5.18242	4.46606	4.97628	5.21241	5.49489	0.362783	0.524623	0.292378	0.718875		Q9NWS0	PIH1 domain-containing protein 1
Q86Y39	5.14727	5.30306	5.16107	5.65623	5.52492	5.30442	0.0867448	0.227468	0.29139	3.3789		Q86Y39	NADH dehydrogenase [ubiquinone] 1 alpha subcomplex subunit 11
P52815	7.775	7.70405	7.67022	7.949	8.01316	8.06008	0.00286881	0.0466494	0.29099	5.44165		P52815	39S ribosomal protein L12, mitochondrial
Q8IXK0	2.93796	3.47166	3.09233	3.4977	3.48774	3.38938	0.203822	0.372305	0.290957	1.05942		Q8IXK0	Polyhomeotic-like protein 2
Q96GX5	4.68213	4.58324	4.54534	5.04769	4.91914	4.7159	0.0784847	0.214141	0.290674	4.11574		Q96GX5	Serine/threonine-protein kinase greatwall
P26038	7.77707	7.82075	7.71886	8.10077	8.03259	8.04976	0.00208603	0.0403018	0.288813	5.65		P26038	Moesin
P12429	9.50777	9.49544	9.47798	9.79275	9.78068	9.77281	3.17823e-05	0.00835747	0.28835	19.2639		P12429	Annexin A3
P50579	5.04633	4.93474	4.59062	4.94376	4.94983	5.54076	0.30596	0.469832	0.287553	1.21056		P50579	Methionine aminopeptidase 2
P28072	8.43376	8.259	8.39113	8.55632	8.65926	8.72902	0.016934	0.103937	0.286903	3.14865		P28072	Proteasome subunit beta type-6
Q9Y5M8	5.80726	6.01205	5.63691	6.04583	6.08717	6.18294	0.104645	0.253693	0.286573	1.52568		Q9Y5M8	Signal recognition particle receptor subunit beta
P61604	11.3577	11.3443	11.3767	11.6497	11.7455	11.542	0.0368283	0.147157	0.286193	17.5891		P61604	10 kDa heat shock protein, mitochondrial
Q96A65	3.63503	3.34277	3.81728	3.97256	3.68496	3.99565	0.175791	0.341249	0.28603	1.19492		Q96A65	Exocyst complex component 4
P00505	8.88715	8.92185	8.88328	9.18095	9.2645	9.10279	0.0201326	0.112982	0.28532	13.4334		P00505	Aspartate aminotransferase, mitochondrial
Q96C86	4.84929	4.92652	4.85013	4.97863	5.12124	5.38136	0.131045	0.289149	0.285097	6.42859		Q96C86	m7GpppX diphosphatase
Q14165	6.60558	6.6799	6.61582	6.96702	6.92359	6.86571	0.00195685	0.0387741	0.285007	7.07575		Q14165	Malectin
Q9UL46	6.69773	6.6345	6.782	6.97507	7.0188	6.97198	0.0138993	0.0991071	0.283873	3.83614		Q9UL46	Proteasome activator complex subunit 2
Q9BRP4	3.92571	4.00706	4.36479	4.12087	4.51186	4.51508	0.206068	0.374123	0.283416	1.21332		Q9BRP4	Proteasomal ATPase-associated factor 1
Q00325	11.0555	11.0027	11.0391	11.2693	11.3107	11.3675	0.00277233	0.0463959	0.283403	10.4854		Q00325	Phosphate carrier protein, mitochondrial
Q96JD6	6.56728	6.52276	6.74159	6.80632	6.83767	7.0354	0.0451019	0.159887	0.282587	2.44342		Q96JD6	1,5-anhydro-D-fructose reductase
Q14728	5.09678	5.11893	4.93784	5.33629	5.16398	5.4971	0.0800326	0.217058	0.281273	2.84744		Q14728	Major facilitator superfamily domain-containing protein 10
Q12797	6.23647	6.25126	6.18558	6.54868	6.41546	6.55113	0.0132584	0.0979253	0.280653	8.14578		Q12797	Aspartyl/asparaginyl beta-hydroxylase
P82979	7.09307	7.11558	7.31278	7.39562	7.44061	7.52285	0.0375675	0.147703	0.279217	2.30993		P82979	SAP domain-containing ribonucleoprotein
Q4G0N4	4.68269	4.70713	4.52156	4.80713	4.70026	5.24148	0.227931	0.396751	0.279163	2.76874		Q4G0N4	NAD kinase 2, mitochondrial
Q93096	4.86207	4.57751	4.63815	5.068	4.81086	5.0358	0.0783647	0.214141	0.278977	1.86128		Q93096	Protein tyrosine phosphatase type IVA 1
O95340	5.18943	5.06149	5.42947	5.41014	5.42015	5.68505	0.120908	0.27531	0.278317	1.48981		O95340	Bifunctional 3'-phosphoadenosine 5'-phosphosulfate synthase 2
Q92506	4.83856	4.72593	4.84851	4.88697	5.15862	5.19927	0.0902793	0.23326	0.277287	4.07288		Q92506	Estradiol 17-beta-dehydrogenase 8
P51572	7.41212	7.50779	7.64299	7.81527	7.87022	7.70825	0.0327929	0.140166	0.276947	2.38752		P51572	B-cell receptor-associated protein 31
P56134	9.6297	9.42814	9.48202	9.81591	9.81269	9.74144	0.0306461	0.135389	0.276727	2.6518		P56134	ATP synthase subunit f, mitochondrial
P24539	8.0984	8.04012	8.03538	8.28659	8.48318	8.23384	0.0592178	0.183416	0.27657	7.88029		P24539	ATP synthase F(0) complex subunit B1, mitochondrial
P61619	8.07259	8.001	8.08749	8.26408	8.31903	8.40558	0.00771025	0.0742037	0.27587	5.96632		P61619	Protein transport protein Sec61 subunit alpha isoform 1
A6NHL2	6.52065	6.36109	6.30487	6.14862	6.88012	6.98523	0.405824	0.562049	0.275787	2.46374		A6NHL2	Tubulin alpha chain-like 3
Q06323	7.48457	7.44015	7.51236	7.77683	7.73052	7.75534	0.000892826	0.0277847	0.275203	7.55581		Q06323	Proteasome activator complex subunit 1
Q12906	8.3601	8.29843	8.31932	8.52522	8.69426	8.58317	0.0208667	0.114347	0.274933	8.7656		Q12906	Interleukin enhancer-binding factor 3
Q9BYN0	5.31979	5.19102	4.71638	5.3956	5.1445	5.51179	0.281308	0.446362	0.274902	0.865026		Q9BYN0	Sulfiredoxin-1
Q13617	5.8132	5.68772	5.52351	5.91534	6.03341	5.90017	0.0624059	0.188795	0.27483	1.89178		Q13617	Cullin-2
Q15293	7.04972	7.05143	7.0261	7.47003	7.4148	7.06283	0.164679	0.328083	0.27347	19.3176		Q15293	Reticulocalbin-1
Q9Y2B0	6.58564	6.55272	6.68553	6.93619	6.77831	6.92893	0.0155927	0.100242	0.27318	3.94986		Q9Y2B0	Protein canopy homolog 2
P61026	10.1706	10.1194	10.181	10.3851	10.3928	10.512	0.0108663	0.0873974	0.272997	8.2764		P61026	Ras-related protein Rab-10
Q04837	7.34311	7.489	7.49209	7.78819	7.66253	7.69149	0.0135124	0.0983677	0.27267	3.20277		Q04837	Single-stranded DNA-binding protein, mitochondrial
Q9NZ45	5.16803	5.24299	5.0849	5.56891	5.67865	5.06345	0.285829	0.451115	0.271697	3.43571		Q9NZ45	CDGSH iron-sulfur domain-containing protein 1
Q9NP72	6.62619	6.56512	6.27135	6.80578	6.65723	6.81378	0.115734	0.269056	0.271377	1.43047		Q9NP72	Ras-related protein Rab-18
P07477;Q9BYE2	7.33135	7.30667	7.72678	7.50165	7.61454	8.06171	0.285867	0.451115	0.271033	1.14967		P07477	Trypsin-1
Q9ULA0	6.43615	6.52923	6.35547	6.59867	6.64941	6.88256	0.0703994	0.201699	0.26993	3.1043		Q9ULA0	Aspartyl aminopeptidase
P49903	5.53159	5.51652	5.70235	5.9459	5.81875	5.79525	0.0258109	0.126019	0.269813	2.61411		P49903	Selenide, water dikinase 1
Q9NYU2	6.00679	6.08951	6.16223	6.3427	6.39571	6.32841	0.0144584	0.099676	0.26943	3.46429		Q9NYU2	UDP-glucose:glycoprotein glucosyltransferase 1
O75663	5.35637	5.74178	5.50303	5.70754	5.68819	6.01328	0.155465	0.319912	0.269277	1.38424		O75663	TIP41-like protein
Q15005	6.58803	6.70169	6.58944	6.78412	6.87701	7.02466	0.0416374	0.154755	0.268877	4.12271		Q15005	Signal peptidase complex subunit 2
Q14919	6.41011	6.37164	6.60826	6.61209	6.934	6.64995	0.105372	0.254253	0.268677	2.11602		Q14919	Dr1-associated corepressor
P31150	7.48448	7.61049	7.42042	7.94135	7.89608	7.48278	0.199347	0.367723	0.268273	2.7742		P31150	Rab GDP dissociation inhibitor alpha
Q16890	4.78504	4.92729	4.66773	5.24894	5.06275	4.8707	0.122682	0.277238	0.267443	2.05758		Q16890	Tumor protein D53
P30041	10.6261	10.5794	10.5688	10.849	10.9663	10.7603	0.037501	0.147703	0.267143	8.76496		P30041	Peroxiredoxin-6
Q8WY22	5.67157	5.65065	5.63604	5.76955	5.95493	6.03513	0.0744345	0.206978	0.267117	14.9577		Q8WY22	BRI3-binding protein
P32929	5.0359	5.42802	5.27838	5.52895	5.32212	5.69079	0.163731	0.32808	0.26652	1.34685		P32929	Cystathionine gamma-lyase
P0DP23;P0DP24;P0DP25	6.60889	6.47643	6.72788	6.78437	6.85405	6.97366	0.0471209	0.164166	0.266293	2.11705		P0DP23	Calmodulin-1
Q8NCW5	6.65708	6.53992	6.64652	6.83862	7.00785	6.79037	0.0365757	0.146653	0.26444	4.08027		Q8NCW5	NAD(P)H-hydrate epimerase
Q9H553	4.5405	4.43328	4.73035	5.05085	5.11063	4.33387	0.405513	0.561973	0.263739	1.75314		Q9H553	Alpha-1,3/1,6-mannosyltransferase ALG2
Q8N5M9	5.02623	5.00162	4.84993	5.13111	5.46254	5.07519	0.148007	0.311639	0.263687	2.76173		Q8N5M9	Protein jagunal homolog 1
Q9NZ32	3.75384	3.75216	3.86796	3.87565	3.85474	4.4343	0.297885	0.462998	0.263577	3.97091		Q9NZ32	Actin-related protein 10
Q8NBS9	7.46675	7.50702	7.46616	7.7432	7.6847	7.80275	0.00863857	0.0785611	0.263573	11.2532		Q8NBS9	Thioredoxin domain-containing protein 5
Q01469	9.38386	9.51874	9.01673	9.83132	9.58535	9.29136	0.291455	0.456881	0.2629	1.01191		Q01469	Fatty acid-binding protein 5
O95298	4.99883	5.31845	5.13461	5.18988	5.25747	5.7905	0.305929	0.469832	0.261987	1.63322		O95298	NADH dehydrogenase [ubiquinone] 1 subunit C2
P04179	7.36739	7.28198	7.35058	7.63904	7.64374	7.50216	0.014393	0.0994545	0.261663	5.78308		P04179	Superoxide dismutase [Mn], mitochondrial
Q9Y6B6	5.3667	5.59899	5.20187	5.86465	5.61718	5.46332	0.189417	0.356769	0.259197	1.29915		Q9Y6B6	GTP-binding protein SAR1b
P04075	11.8792	11.8082	11.8176	12.1527	12.0639	12.0637	0.00293264	0.0474295	0.25842	6.70477		P04075	Fructose-bisphosphate aldolase A
Q53GG5	4.48181	4.06542	4.43131	4.60716	4.45398	4.69165	0.179329	0.345272	0.258082	1.13576		Q53GG5	PDZ and LIM domain protein 3
Q02790	8.76886	8.81349	8.65128	9.12991	9.0518	8.82569	0.0866842	0.227468	0.257923	3.07805		Q02790	Peptidyl-prolyl cis-trans isomerase FKBP4
Q12905	8.70277	8.60207	8.67088	8.77278	8.95846	9.01045	0.0554234	0.177926	0.255323	4.96104		Q12905	Interleukin enhancer-binding factor 2
P26885	7.98932	8.01766	7.85017	8.25859	8.23502	8.12859	0.0197331	0.11246	0.255017	2.8447		P26885	Peptidyl-prolyl cis-trans isomerase FKBP2
Q16563	7.50407	7.38607	7.68572	7.52304	7.86389	7.95155	0.191312	0.358685	0.254207	1.68407		Q16563	Synaptophysin-like protein 1
P08240	5.70492	5.69706	5.74817	5.91404	6.04613	5.94775	0.0138697	0.0991071	0.25259	9.17794		P08240	Signal recognition particle receptor subunit alpha
P54709	8.26157	8.20719	8.26772	8.39038	8.69524	8.40752	0.120569	0.275166	0.25222	7.57102		P54709	Sodium/potassium-transporting ATPase subunit beta-3
P31937	6.21281	6.26484	6.27249	6.47778	6.49012	6.53856	0.00066942	0.0253532	0.252107	7.76335		P31937	3-hydroxyisobutyrate dehydrogenase, mitochondrial
Q16222	5.5598	5.74495	5.36548	5.9003	5.54089	5.98508	0.225854	0.394948	0.252013	1.32811		Q16222	UDP-N-acetylhexosamine pyrophosphorylase
P47895	8.0818	8.06504	8.02591	8.37562	8.35223	8.20067	0.0351824	0.14279	0.251923	8.7835		P47895	Aldehyde dehydrogenase family 1 member A3
O43852	7.17136	7.32024	7.20814	7.66064	7.46366	7.33071	0.102711	0.251101	0.251757	3.24636		O43852	Calumenin
O60925	6.86544	6.84275	6.97671	7.24749	6.87173	7.31928	0.205774	0.373817	0.2512	3.50373		O60925	Prefoldin subunit 1
Q16836	6.96728	6.83205	7.05996	7.1023	7.26933	7.24073	0.0433364	0.157208	0.251023	2.19014		Q16836	Hydroxyacyl-coenzyme A dehydrogenase, mitochondrial
P13716	3.444	3.88098	3.40592	3.95265	3.81492	3.71496	0.237823	0.403897	0.250542	0.949124		P13716	Delta-aminolevulinic acid dehydratase
Q8TCT9	7.52582	7.59962	7.2627	7.68864	7.66415	7.7864	0.121498	0.276233	0.25035	1.41358		Q8TCT9	Minor histocompatibility antigen H13
Q14116	6.24497	6.51663	6.1935	6.67603	6.54035	6.48556	0.114785	0.267683	0.248947	1.43387		Q14116	Interleukin-18
P40926	10.3688	10.3161	10.2996	10.6136	10.568	10.5487	0.000962182	0.0285034	0.248593	6.8834		P40926	Malate dehydrogenase, mitochondrial
Q9UKK9	7.52758	7.28115	7.37039	7.51561	7.74888	7.66022	0.0663212	0.195475	0.24853	1.99196		Q9UKK9	ADP-sugar pyrophosphatase
P07900	11.0007	10.9996	10.942	11.2769	11.234	11.1753	0.00363647	0.0533291	0.248033	7.38629		P07900	Heat shock protein HSP 90-alpha
P61106	7.16782	7.02626	7.11174	7.34143	7.38711	7.3179	0.0134853	0.0983677	0.246873	3.46309		P61106	Ras-related protein Rab-14
P61009	6.30654	6.23458	6.30568	6.58804	6.55909	6.43981	0.016724	0.103599	0.246713	5.97367		P61009	Signal peptidase complex subunit 3
O75822	5.38271	5.51056	5.12068	5.5068	5.61013	5.63005	0.157368	0.321295	0.244343	1.22939		O75822	Eukaryotic translation initiation factor 3 subunit J
Q9UHG3	6.37524	6.27867	6.31079	6.57636	6.47968	6.64115	0.0172923	0.104517	0.244163	4.96482		Q9UHG3	Prenylcysteine oxidase 1
Q14914	5.89596	5.91495	6.02295	6.23581	6.0992	6.23062	0.0154646	0.100242	0.243923	3.56108		Q14914	Prostaglandin reductase 1
P61081	7.54264	7.59834	7.33638	7.89011	7.69907	7.61871	0.0979774	0.24501	0.24351	1.76453		P61081	NEDD8-conjugating enzyme Ubc12
Q02338	6.35709	6.29952	6.20375	6.53562	6.67607	6.37908	0.0860626	0.226672	0.24347	3.14321		Q02338	D-beta-hydroxybutyrate dehydrogenase, mitochondrial
P49748	6.56166	6.51651	6.59124	6.8245	6.75816	6.81706	0.00129394	0.0324847	0.243437	6.46847		P49748	Very long-chain specific acyl-CoA dehydrogenase, mitochondrial
Q14697	8.7971	8.82189	8.87307	9.03486	9.0804	9.10708	0.00139589	0.0328807	0.243427	6.28337		Q14697	Neutral alpha-glucosidase AB
O43324	6.41825	5.95791	6.33395	6.492	6.51683	6.4311	0.225101	0.394333	0.243273	0.992573		O43324	Eukaryotic translation elongation factor 1 epsilon-1
Q9NRV9	5.45844	5.53988	5.29453	5.5343	5.64161	5.84668	0.109173	0.258423	0.243247	1.94654		Q9NRV9	Heme-binding protein 1
O15260	7.6438	7.62215	7.64801	7.88183	7.84823	7.91358	0.00209373	0.0403018	0.243227	17.5291		O15260	Surfeit locus protein 4
Q96BP3	4.56164	4.16881	4.33465	5.02769	4.56449	4.20011	0.43102	0.584063	0.242395	1.22914		Q96BP3	Peptidylprolyl isomerase domain and WD repeat-containing protein 1
A6NJ78	3.80892	3.09126	3.55877	3.65144	3.79695	3.73679	0.368757	0.530443	0.242078	0.664546		A6NJ78	12S rRNA N4-methylcytidine (m4C) methyltransferase
Q8NBM8	4.86616	5.07713	5.24648	5.38832	5.45501	5.07141	0.20942	0.377915	0.241658	1.26828		Q8NBM8	Prenylcysteine oxidase-like
P49257	6.5659	6.49199	6.52817	6.77189	6.64831	6.88921	0.0633494	0.19107	0.241117	6.52412		P49257	Protein ERGIC-53
Q9Y376	6.3018	6.45	6.4449	6.53058	6.78336	6.60578	0.0639255	0.192226	0.241007	2.8647		Q9Y376	Calcium-binding protein 39
P05141	10.5574	10.5198	10.5223	10.7466	10.8078	10.7672	0.000737191	0.0258147	0.240703	11.4428		P05141	ADP/ATP translocase 2
P22033	4.63318	4.6058	4.70129	4.88543	4.83256	4.94402	0.00520912	0.0631194	0.240581	4.89269		P22033	Methylmalonyl-CoA mutase, mitochondrial
P07951	5.38751	5.2976	5.66276	6.0453	5.50226	5.52158	0.325946	0.491052	0.240423	1.26367		P07951	Tropomyosin beta chain
P55957	5.6563	5.63599	5.74605	5.87489	5.81748	6.06488	0.0672866	0.196527	0.239637	4.09165		P55957	BH3-interacting domain death agonist
O95571	7.08682	7.07486	6.7263	7.1353	7.11888	7.35102	0.175638	0.341239	0.239073	1.16746		O95571	Persulfide dioxygenase ETHE1, mitochondrial
P67812	6.46604	6.61545	6.52	6.70922	7.06932	6.54016	0.261826	0.426679	0.23907	3.15983		P67812	Signal peptidase complex catalytic subunit SEC11A
Q8TBQ9	5.62932	5.44777	5.87852	6.02477	5.70296	5.9426	0.210061	0.378844	0.23824	1.10164		Q8TBQ9	Protein kish-A
Q5TFE4	5.69261	5.84111	5.91596	5.99697	5.94686	6.21595	0.0917404	0.236017	0.2367	2.08215		Q5TFE4	5'-nucleotidase domain-containing protein 1
Q13885	6.49952	6.46979	6.34983	6.5702	6.72709	6.72404	0.0282643	0.130706	0.234063	2.95356		Q13885	Tubulin beta-2A chain
O95197	5.21419	5.43847	5.47702	5.56279	5.85652	5.41248	0.216168	0.38407	0.234037	1.64894		O95197	Reticulon-3
P04899	6.46726	6.43882	6.58852	6.59938	6.86233	6.73311	0.0710809	0.202936	0.233407	2.93588		P04899	Guanine nucleotide-binding protein G(i) subunit alpha-2
Q53H12	6.33357	6.32046	6.18078	6.55419	6.65893	6.32179	0.128995	0.286928	0.233367	2.75577		Q53H12	Acylglycerol kinase, mitochondrial
P56378	6.03974	5.72786	6.00415	6.16793	6.22841	6.07379	0.127332	0.284758	0.232793	1.3636		P56378	ATP synthase subunit ATP5MJ, mitochondrial
Q13510	4.32716	4.01578	3.77242	4.00441	4.44235	4.36627	0.331543	0.496132	0.232554	0.836333		Q13510	Acid ceramidase
P00387	7.44139	7.40495	7.38353	7.67373	7.85847	7.39445	0.225829	0.394948	0.23226	7.93967		P00387	NADH-cytochrome b5 reductase 3
Q99643	6.13437	6.18947	6.017	6.3971	6.38738	6.25298	0.028401	0.130933	0.232207	2.63606		Q99643	Succinate dehydrogenase cytochrome b560 subunit, mitochondrial
Q9H9B4	8.23374	8.15942	8.14018	8.49245	8.38197	8.35515	0.0137793	0.0991071	0.232077	4.69711		Q9H9B4	Sideroflexin-1
Q92882	4.10127	4.00924	4.1909	4.11842	4.1444	4.73448	0.368585	0.530443	0.231963	2.55374		Q92882	Osteoclast-stimulating factor 1
P63104	11.2309	11.2453	11.2087	11.4726	11.4625	11.4449	0.000105277	0.0101609	0.231737	12.5708		P63104	14-3-3 protein zeta/delta
P30044	8.79936	8.88557	8.75323	9.08295	9.05563	8.99345	0.0108166	0.0873974	0.23129	3.44315		P30044	Peroxiredoxin-5, mitochondrial
Q9P0L0	7.14382	7.16296	7.10082	7.37801	7.45742	7.25456	0.0506394	0.170431	0.227463	7.14747		Q9P0L0	Vesicle-associated membrane protein-associated protein A
O43598	6.34	6.40243	6.05083	6.48913	6.50057	6.48425	0.170922	0.335564	0.226897	1.20954		O43598	2'-deoxynucleoside 5'-phosphate N-hydrolase 1
Q96GA7	4.41872	4.66699	4.17177	4.75452	4.72095	4.46239	0.264428	0.429284	0.226793	0.915929		Q96GA7	Serine dehydratase-like
P54819	8.40852	8.51037	8.40074	8.76612	8.59028	8.64333	0.02818	0.130518	0.2267	3.70589		P54819	Adenylate kinase 2, mitochondrial
Q02218	5.98888	6.03454	6.07076	6.28125	6.31281	6.17756	0.0148961	0.100094	0.225813	5.50354		Q02218	2-oxoglutarate dehydrogenase, mitochondrial
Q96ER3	4.87492	5.03596	4.89153	5.29866	5.07072	5.10939	0.0664555	0.195475	0.225453	2.54543		Q96ER3	Protein SAAL1
O43826	4.70415	4.63046	4.66873	4.95309	5.42968	4.29673	0.563646	0.699183	0.225389	6.11561		O43826	Glucose-6-phosphate exchanger SLC37A4
Q16740	5.3693	5.35922	5.35102	5.58461	5.43841	5.73217	0.116782	0.269974	0.225217	24.5974		Q16740	ATP-dependent Clp protease proteolytic subunit, mitochondrial
O15212	6.36211	6.49732	6.2716	6.66002	6.70363	6.44193	0.100029	0.248059	0.22485	1.9794		O15212	Prefoldin subunit 6
P30040	8.36018	8.4936	8.32366	8.62128	8.66793	8.55945	0.029086	0.132863	0.22374	2.50112		P30040	Endoplasmic reticulum resident protein 29
Q9H6F5	4.38312	4.03562	4.49433	4.84773	4.4403	4.2957	0.359673	0.522623	0.223553	0.934262		Q9H6F5	Coiled-coil domain-containing protein 86
Q92598	8.07055	8.1148	7.95752	8.38152	8.26418	8.16707	0.0493456	0.16787	0.2233	2.75313		Q92598	Heat shock protein 105 kDa
Q9NRG7	3.42559	3.86188	3.50209	3.95265	3.79046	3.71496	0.23779	0.403897	0.222834	0.956485		Q9NRG7	Epimerase family protein SDR39U1
P10809	11.5556	11.5267	11.544	11.8156	11.7152	11.7621	0.0115505	0.0911847	0.22219	15.2541		P10809	60 kDa heat shock protein, mitochondrial
Q9HC35	5.77732	5.69482	5.84064	5.9322	6.02818	6.01862	0.0158924	0.100482	0.222073	3.03711		Q9HC35	Echinoderm microtubule-associated protein-like 4
O75844	6.2408	6.31163	6.17523	6.53241	6.65391	6.2064	0.234143	0.400918	0.221687	3.24973		O75844	CAAX prenyl protease 1 homolog
P50416	6.37552	6.31016	6.28358	6.41249	6.46929	6.75152	0.162356	0.326678	0.221347	4.6783		P50416	Carnitine O-palmitoyltransferase 1, liver isoform
P04632	7.81177	7.73418	7.766	7.98551	7.98381	8.00421	0.00660433	0.0716115	0.220527	5.65403		P04632	Calpain small subunit 1
Q03518	4.9952	4.40459	4.59039	4.84057	5.23803	4.57222	0.445823	0.595945	0.220213	0.729191		Q03518	Antigen peptide transporter 1
P20645	5.8953	6.50624	5.92062	6.38642	6.45049	6.14521	0.395305	0.553205	0.219987	0.636445		P20645	Cation-dependent mannose-6-phosphate receptor
O43818	4.92784	4.94506	4.87262	4.76532	5.17475	5.46389	0.392021	0.550153	0.21948	5.79963		O43818	U3 small nucleolar RNA-interacting protein 2
O95777	6.23827	6.09319	6.40934	6.12403	6.72043	6.55296	0.353472	0.516145	0.218873	1.38306		O95777	U6 snRNA-associated Sm-like protein LSm8
Q8N183	5.86701	5.81051	5.82805	5.91711	6.09854	6.14606	0.0811617	0.218378	0.218713	7.56301		Q8N183	NADH dehydrogenase [ubiquinone] 1 alpha subcomplex assembly factor 2
P04083	10.1501	10.1804	10.1489	10.4301	10.4165	10.2844	0.0374679	0.147703	0.21721	12.147		P04083	Annexin A1
Q8N6L1	5.35012	4.85222	5.12313	5.24626	5.50746	5.22211	0.283776	0.448525	0.216787	0.869677		Q8N6L1	Keratinocyte-associated protein 2
P00338	11.844	11.7822	11.8052	12.0676	12.0453	11.9664	0.00721391	0.0731982	0.21594	6.91726		P00338	L-lactate dehydrogenase A chain
P16615	7.27288	7.22016	7.15683	7.49639	7.42107	7.37994	0.0107262	0.0872087	0.215843	3.71466		P16615	Sarcoplasmic/endoplasmic reticulum calcium ATPase 2
P08574	8.27601	8.28564	8.03528	8.43442	8.33479	8.47498	0.101354	0.248974	0.215753	1.52103		P08574	Cytochrome c1, heme protein, mitochondrial
Q15181	8.66322	8.64116	8.49125	8.94792	8.95466	8.54018	0.252275	0.418241	0.21571	2.30531		Q15181	Inorganic pyrophosphatase
P22695	7.65518	7.55938	7.49032	7.82701	7.81783	7.70683	0.0265091	0.127597	0.215597	2.60412		P22695	Cytochrome b-c1 complex subunit 2, mitochondrial
P63096	7.44264	7.45297	7.46863	7.6055	7.65715	7.7476	0.0317675	0.137751	0.215337	16.4558		P63096	Guanine nucleotide-binding protein G(i) subunit alpha-1
P26641	10.407	10.3687	10.3463	10.5403	10.576	10.6509	0.00942734	0.082847	0.21505	7.00153		P26641	Elongation factor 1-gamma
Q8NBU5	5.26518	5.12594	5.10766	5.50454	5.34391	5.29295	0.0605445	0.185357	0.214207	2.48634		Q8NBU5	Outer mitochondrial transmembrane helix translocase
O75347	7.93758	7.93015	7.85046	8.41197	7.81583	8.13235	0.339435	0.503765	0.213987	4.43064		O75347	Tubulin-specific chaperone A
P14174	11.4478	11.5843	11.5194	11.7886	11.5965	11.808	0.0661075	0.195475	0.213877	3.13199		P14174	Macrophage migration inhibitory factor
P07737	11.6707	11.5874	11.4842	11.8789	11.7777	11.7271	0.0396334	0.152005	0.213833	2.28841		P07737	Profilin-1
Q9UIA9	5.46546	5.0978	5.38516	5.46663	5.52837	5.59476	0.187572	0.355199	0.21378	1.10593		Q9UIA9	Exportin-7
Q9UJA5	4.52741	4.71958	4.79058	4.50037	5.12389	5.05401	0.39816	0.555213	0.213565	1.56855		Q9UJA5	tRNA (adenine(58)-N(1))-methyltransferase non-catalytic subunit TRM6
P20340	7.91954	7.82427	7.90568	8.01678	8.14024	8.13313	0.0152092	0.10012	0.213553	4.14894		P20340	Ras-related protein Rab-6A
Q9NVT9	5.11792	5.30874	5.36214	5.25713	5.38978	5.78168	0.312138	0.476488	0.213263	1.66103		Q9NVT9	Armadillo repeat-containing protein 1
P49756	4.54348	4.30126	5.11014	4.43734	5.28475	4.87253	0.567279	0.702913	0.213248	0.513674		P49756	RNA-binding protein 25
Q96HE7	7.6595	7.63008	7.5869	7.86503	7.85064	7.79891	0.0018838	0.0387741	0.2127	5.82474		Q96HE7	ERO1-like protein alpha
O43169	7.64176	7.46774	7.80442	7.78287	7.98116	7.78545	0.15515	0.319483	0.211853	1.25825		O43169	Cytochrome b5 type B
A6NDG6	6.24951	6.42123	6.13115	6.44532	6.38525	6.60671	0.123023	0.277799	0.211797	1.4521		A6NDG6	Glycerol-3-phosphate phosphatase
P50453	6.96558	6.92029	6.79495	7.06141	7.15323	7.10034	0.034683	0.142153	0.211387	2.39154		P50453	Serpin B9
P15311	11.9861	11.9641	11.9347	12.2247	12.1874	12.1064	0.0150212	0.100094	0.211187	8.19729		P15311	Ezrin
P00492	7.92588	7.92006	7.90754	8.18961	8.09978	8.09488	0.0182997	0.108207	0.210263	22.4359		P00492	Hypoxanthine-guanine phosphoribosyltransferase
Q9H6V9	4.31314	4.4986	3.80639	4.12215	4.61715	4.50876	0.46172	0.609112	0.209976	0.586007		Q9H6V9	Lipid droplet-associated hydrolase
P42126	7.78232	7.81962	7.8518	8.07931	7.97182	8.03194	0.00756694	0.0740695	0.209777	6.03302		P42126	Enoyl-CoA delta isomerase 1, mitochondrial
O75947	7.94202	7.82646	7.87974	8.21776	7.96923	8.08902	0.08237	0.220092	0.209263	3.61807		O75947	ATP synthase subunit d, mitochondrial
O95433	8.01356	8.0648	7.98472	8.30134	8.34689	8.04244	0.151504	0.315011	0.209197	5.15786		O95433	Activator of 90 kDa heat shock protein ATPase homolog 1
O75964	9.06625	9.09562	9.0412	9.25111	9.22791	9.35086	0.0190419	0.111059	0.208937	7.67062		O75964	ATP synthase subunit g, mitochondrial
P43304	6.99865	7.02923	6.99152	7.22949	7.2537	7.15907	0.00967277	0.0831636	0.20762	10.3637		P43304	Glycerol-3-phosphate dehydrogenase, mitochondrial
Q99623	9.71756	9.65063	9.75992	9.85862	9.95058	9.94111	0.00878964	0.0794519	0.2074	3.76383		Q99623	Prohibitin-2
Q12904	7.68919	7.60592	7.59046	7.86833	7.7771	7.86225	0.00820661	0.0772144	0.20737	3.90494		Q12904	Aminoacyl tRNA synthase complex-interacting multifunctional protein 1
P15531	10.0723	9.98864	9.89056	10.2479	10.5107	9.81309	0.418252	0.57202	0.206717	2.27272		P15531	Nucleoside diphosphate kinase A
Q9H082	10.407	10.4679	10.4863	10.6303	10.7409	10.6096	0.0189673	0.11084	0.206553	4.9721		Q9H082	Ras-related protein Rab-33B
P15151	5.4764	5.5845	5.28572	5.59202	5.63217	5.74131	0.126852	0.284089	0.206293	1.36365		P15151	Poliovirus receptor
P28070	7.42105	7.26846	7.24527	7.59145	7.55007	7.4104	0.0571663	0.179778	0.205713	2.15409		P28070	Proteasome subunit beta type-4
Q9H2G2	4.05319	4.05063	4.21249	4.28911	4.44298	4.1993	0.0877774	0.22805	0.205025	2.21123		Q9H2G2	STE20-like serine/threonine-protein kinase
Q06124	6.14192	6.25723	6.1564	6.35311	6.43199	6.38414	0.0133073	0.0979253	0.204563	3.25671		Q06124	Tyrosine-protein phosphatase non-receptor type 11
Q96N66	6.18003	6.46861	6.54048	6.63372	6.55762	6.60661	0.203056	0.371586	0.202943	1.06379		Q96N66	Lysophospholipid acyltransferase 7
Q99497	10.166	10.1741	10.1103	10.3934	10.3922	10.2694	0.023296	0.120543	0.201547	5.80511		Q99497	Parkinson disease protein 7
O60506	9.5772	9.65044	9.50908	9.8122	9.85679	9.67085	0.0492088	0.16787	0.20104	2.84375		O60506	Heterogeneous nuclear ribonucleoprotein Q
P40925	10.5261	10.5114	10.5101	10.7859	10.6562	10.7085	0.031436	0.136822	0.200973	22.6983		P40925	Malate dehydrogenase, cytoplasmic
P14927	6.57408	6.63669	6.49432	6.91666	6.91805	6.47159	0.308419	0.472363	0.200403	2.80846		P14927	Cytochrome b-c1 complex subunit 7
P46977	7.31254	7.28833	7.38007	7.41948	7.62465	7.53728	0.0598662	0.18466	0.200157	4.20992		P46977	Dolichyl-diphosphooligosaccharide--protein glycosyltransferase subunit STT3A
Q9H2U2	6.93979	6.87394	6.79357	6.97331	7.15186	7.08053	0.0428457	0.156526	0.199467	2.72384		Q9H2U2	Inorganic pyrophosphatase 2, mitochondrial
Q7Z7H5	5.91692	5.55519	5.45631	5.82078	6.17377	5.53047	0.444537	0.595369	0.198867	0.820127		Q7Z7H5	Transmembrane emp24 domain-containing protein 4
Q9Y2W1	5.5417	5.57355	5.67898	5.81312	5.80095	5.7764	0.0339837	0.141144	0.198747	2.76608		Q9Y2W1	Thyroid hormone receptor-associated protein 3
Q99661	5.22387	4.97593	4.89983	5.27168	4.98604	5.43685	0.298368	0.463508	0.198313	1.17038		Q99661	Kinesin-like protein KIF2C
Q96GC9	5.139	5.43752	5.07149	5.47993	5.49788	5.26341	0.227714	0.396751	0.197738	1.01515		Q96GC9	Vacuole membrane protein 1
P53396	7.79453	7.79437	7.80391	8.01015	7.97909	7.99602	0.000752281	0.0258147	0.197483	36.1538		P53396	ATP-citrate synthase
Q96BM9	6.57911	6.6749	6.52843	6.7649	6.90234	6.70253	0.0606499	0.185357	0.195777	2.63198		Q96BM9	ADP-ribosylation factor-like protein 8A
Q9BVK6	7.79463	7.70632	7.80428	8.12083	7.95787	7.81132	0.150501	0.314015	0.19493	3.61065		Q9BVK6	Transmembrane emp24 domain-containing protein 9
Q96A57	4.83471	4.021	4.46138	4.86195	4.63513	4.40357	0.52078	0.663464	0.19452	0.477566		Q96A57	Transmembrane protein 230
Q96GG9	5.11155	5.04499	4.9262	5.22251	5.35283	5.08911	0.11409	0.266308	0.193903	2.06514		Q96GG9	DCN1-like protein 1
P19623	7.31582	7.27435	7.30582	7.43202	7.5598	7.48573	0.0250113	0.124655	0.193853	8.95749		P19623	Spermidine synthase
Q9Y333	6.2467	6.19728	6.2045	6.37381	6.23962	6.61648	0.219175	0.387342	0.19381	7.26053		Q9Y333	U6 snRNA-associated Sm-like protein LSm2
Q05048	4.7871	5.02528	4.97821	5.1085	4.85362	5.40879	0.357868	0.520789	0.19344	1.53353		Q05048	Cleavage stimulation factor subunit 1
P23381	7.786	7.82768	7.74894	7.93287	8.03057	7.97931	0.00672171	0.0718262	0.193377	4.90896		P23381	Tryptophan--tRNA ligase, cytoplasmic
P32119	9.69067	9.64704	9.71825	9.94606	9.99226	9.69671	0.164809	0.328083	0.193023	5.37592		P32119	Peroxiredoxin-2
O75608	6.74264	6.82314	6.31758	6.961	6.71811	6.78289	0.350409	0.513933	0.19288	0.710044		O75608	Acyl-protein thioesterase 1
Q8IX18	3.7769	4.25493	4.41145	4.24903	4.36357	4.40911	0.420422	0.574123	0.192809	0.583261		Q8IX18	Probable ATP-dependent RNA helicase DHX40
O95470	5.35597	5.41747	5.5932	5.52635	5.57846	5.83873	0.190396	0.357606	0.1923	1.56198		O95470	Sphingosine-1-phosphate lyase 1
Q14315	6.6354	6.78238	6.65134	6.89547	6.86377	6.88612	0.0491088	0.167732	0.19208	2.38158		Q14315	Filamin-C
P52788	6.393	6.39158	6.23721	6.4577	6.51325	6.62491	0.055247	0.17755	0.191357	2.13715		P52788	Spermine synthase
Q14103	9.42592	9.48014	9.43367	9.63023	9.67473	9.60811	0.00194719	0.0387741	0.191113	6.51733		Q14103	Heterogeneous nuclear ribonucleoprotein D0
Q9NS91	5.76748	5.83122	5.70872	6.14318	6.04071	5.69612	0.291506	0.456881	0.190862	3.1153		Q9NS91	E3 ubiquitin-protein ligase RAD18
P02792	6.72037	6.9973	7.22384	7.16744	6.9946	7.34943	0.352291	0.51543	0.189987	0.753452		P02792	Ferritin light chain
P20073	6.96723	6.9056	6.97073	7.16243	7.06706	7.18172	0.0161862	0.10147	0.189217	5.16502		P20073	Annexin A7
P17931	6.50514	6.87566	6.85175	6.84647	7.02538	6.92753	0.252032	0.418236	0.188943	0.911174		P17931	Galectin-3
Q96K17	5.45932	5.77919	5.65106	5.75254	5.78783	5.91513	0.169601	0.333626	0.188643	1.1718		Q96K17	Transcription factor BTF3 homolog 4
P47755	6.55089	6.5397	6.53012	6.72849	6.65783	6.79915	0.0413305	0.154203	0.188253	18.1093		P47755	F-actin-capping protein subunit alpha-2
P62330	7.37454	7.15319	7.35148	7.48691	7.51389	7.44208	0.10589	0.254379	0.18789	1.54404		P62330	ADP-ribosylation factor 6
Q9UK22	6.11004	5.9011	5.74605	6.04814	6.13234	6.14032	0.211257	0.379595	0.18787	1.02853		Q9UK22	F-box only protein 2
P35232	9.83627	9.83852	9.76935	10.0163	10.0566	9.9309	0.0189283	0.110829	0.186533	4.74617		P35232	Prohibitin
Q92696	4.93592	4.98799	5.0321	5.07545	5.10577	5.33439	0.139184	0.299167	0.186533	3.87442		Q92696	Geranylgeranyl transferase type-2 subunit alpha
O00154	8.82005	8.80301	8.79664	9.02585	8.89778	9.0554	0.0584478	0.182528	0.186443	15.4041		O00154	Cytosolic acyl coenzyme A thioester hydrolase
Q14019	7.66893	7.67014	7.66779	7.91415	7.97782	7.67351	0.182219	0.347764	0.186207	158.45		Q14019	Coactosin-like protein
Q9HCC0	4.41579	4.58853	4.69944	4.5526	4.48973	5.21837	0.517272	0.660115	0.185647	1.29874		Q9HCC0	Methylcrotonoyl-CoA carboxylase beta chain, mitochondrial
P41227	6.27713	6.21659	6.2843	6.50954	6.43153	6.39317	0.0151063	0.10012	0.185407	4.98462		P41227	N-alpha-acetyltransferase 10
O00411	4.15364	4.47063	4.76853	4.69774	4.73072	4.52042	0.411273	0.565988	0.185361	0.60281		O00411	DNA-directed RNA polymerase, mitochondrial
P61019	7.43435	7.50948	7.34755	7.62815	7.60947	7.60859	0.0560049	0.178685	0.184943	2.28226		P61019	Ras-related protein Rab-2A
P62891;Q59GN2	5.52462	5.26761	5.52718	5.70109	5.71938	5.45288	0.203677	0.372267	0.184647	1.23816		P62891	60S ribosomal protein L39
Q99832	9.38875	9.33002	9.30053	9.51882	9.53039	9.51977	0.0178123	0.106164	0.183227	4.07983		Q99832	T-complex protein 1 subunit eta
P32121	4.76185	5.00266	4.97963	4.51399	4.3074	6.47097	0.816321	0.883979	0.182742	1.37521		P32121	Beta-arrestin-2
P61758	7.16844	7.2593	7.16904	7.41133	7.43667	7.29601	0.0309861	0.136209	0.18241	3.48872		P61758	Prefoldin subunit 3
P35237	7.50979	7.60164	7.64069	7.72241	7.83816	7.73717	0.0269603	0.128342	0.181873	2.70639		P35237	Serpin B6
P23284	10.1311	10.0561	10.0637	10.263	10.319	10.2141	0.0104905	0.0867063	0.18179	4.40503		P23284	Peptidyl-prolyl cis-trans isomerase B
P55263	6.21747	6.38374	6.49599	6.59458	6.58746	6.46031	0.140312	0.300942	0.181717	1.29677		P55263	Adenosine kinase
Q8NHH9	5.17723	4.82229	4.71146	4.94402	5.32064	4.99068	0.380892	0.539853	0.181453	0.745761		Q8NHH9	Atlastin-2
Q9UBQ7	6.84366	6.67357	6.79521	6.92991	6.96045	6.96475	0.0641253	0.192395	0.18089	2.06424		Q9UBQ7	Glyoxylate reductase/hydroxypyruvate reductase
O95394	5.68394	5.78042	5.55176	5.82315	5.79413	5.94114	0.0960937	0.243242	0.180767	1.57471		O95394	Phosphoacetylglucosamine mutase
P09012	7.78921	7.75422	7.87141	7.87731	8.02333	8.0556	0.0602308	0.185166	0.180467	2.99983		P09012	U1 small nuclear ribonucleoprotein A
O00264	7.18402	7.25975	7.41971	7.44709	7.35345	7.6043	0.148437	0.311884	0.180453	1.49969		O00264	Membrane-associated progesterone receptor component 1
P39656	8.29303	8.33902	8.41438	8.49875	8.57455	8.5142	0.0177858	0.106164	0.180357	2.9439		P39656	Dolichyl-diphosphooligosaccharide--protein glycosyltransferase 48 kDa subunit
Q9BV79	4.40017	4.26938	4.35866	4.51989	4.53251	4.51646	0.0410087	0.153773	0.180217	2.69652		Q9BV79	Enoyl-[acyl-carrier-protein] reductase, mitochondrial
P31930	8.28277	8.28594	8.26957	8.4891	8.44085	8.44843	0.00354477	0.0530357	0.180033	20.7363		P31930	Cytochrome b-c1 complex subunit 1, mitochondrial
Q15382	5.59992	5.76517	5.65015	5.69414	6.10022	5.75999	0.288154	0.45323	0.179703	2.12126		Q15382	GTP-binding protein Rheb
Q14008	5.97015	5.96981	6.03034	6.13424	6.14165	6.23262	0.0130508	0.0968932	0.179403	5.14798		Q14008	Cytoskeleton-associated protein 5
P09960	8.02055	8.00464	7.95416	8.14947	8.19503	8.17202	0.0029912	0.0478592	0.179057	5.1657		P09960	Leukotriene A-4 hydrolase
Q8TCJ2	6.58624	6.56261	6.54577	6.7221	6.78136	6.7275	0.00269467	0.0458094	0.17878	8.79402		Q8TCJ2	Dolichyl-diphosphooligosaccharide--protein glycosyltransferase subunit STT3B
P62879	6.76807	6.88517	6.42715	6.9893	6.83198	6.79356	0.327491	0.492109	0.17815	0.748687		P62879	Guanine nucleotide-binding protein G(I)/G(S)/G(T) subunit beta-2
Q14353	6.27616	6.27128	5.80447	6.49578	6.22565	6.16453	0.402301	0.558037	0.178017	0.657052		Q14353	Guanidinoacetate N-methyltransferase
Q15738	6.43198	6.59246	6.35934	6.73368	6.54429	6.63905	0.116928	0.269974	0.177747	1.49008		Q15738	Sterol-4-alpha-carboxylate 3-dehydrogenase, decarboxylating
Q9HB71	7.89735	7.99529	7.90363	8.09774	8.16256	8.0684	0.0140432	0.0991071	0.177477	3.23728		Q9HB71	Calcyclin-binding protein
O75352	5.94062	5.31172	5.91915	5.77307	5.95499	5.9752	0.48566	0.631415	0.177257	0.496435		O75352	Mannose-P-dolichol utilization defect 1 protein
Q9NR30	6.57272	6.64928	6.61217	6.78266	6.82823	6.75486	0.00451867	0.0575292	0.177193	4.62815		Q9NR30	Nucleolar RNA helicase 2
Q15629	5.76398	5.793	5.58531	6.10941	5.80434	5.75854	0.254565	0.419415	0.176667	1.57076		Q15629	Translocating chain-associated membrane protein 1
Q9HAV7	7.52803	7.65875	7.54706	7.90586	7.7343	7.62229	0.15373	0.317752	0.176203	2.49503		Q9HAV7	GrpE protein homolog 1, mitochondrial
Q96I59	4.5196	4.52517	4.55035	4.63774	4.85851	4.62434	0.145422	0.308364	0.175157	10.6907		Q96I59	Probable asparagine--tRNA ligase, mitochondrial
P13798	7.30709	7.40786	7.31367	7.50274	7.53487	7.51529	0.0256133	0.125631	0.17476	3.09989		P13798	Acylamino-acid-releasing enzyme
O43660	3.83841	4.10626	3.43732	4.05099	3.99811	3.85121	0.47255	0.618491	0.172776	0.513184		O43660	Pleiotropic regulator 1
P05023	8.87393	8.904	8.85754	9.0548	9.10038	8.99793	0.0155445	0.100242	0.172547	7.32269		P05023	Sodium/potassium-transporting ATPase subunit alpha-1
Q9Y3B3	6.19572	6.18202	5.86369	6.33178	6.1635	6.26371	0.249713	0.415309	0.17252	0.918306		Q9Y3B3	Transmembrane emp24 domain-containing protein 7
O15126	5.33985	5.18612	5.46775	5.53185	5.3163	5.66059	0.257736	0.421622	0.171673	1.21744		O15126	Secretory carrier-associated membrane protein 1
P61457	7.96922	8.00289	7.94308	8.1186	8.06111	8.25046	0.0811336	0.218378	0.17166	5.72507		P61457	Pterin-4-alpha-carbinolamine dehydratase
Q9UHD1	6.85674	6.87007	6.60265	6.99243	7.01434	6.83515	0.186571	0.35372	0.17082	1.13355		Q9UHD1	Cysteine and histidine-rich domain-containing protein 1
P45880	9.98685	9.9693	10.01	10.1975	10.1858	10.095	0.0235339	0.120668	0.170717	8.36055		P45880	Voltage-dependent anion-selective channel protein 2
Q9C004	3.89876	3.7296	4.23739	3.9704	4.23614	4.16997	0.387421	0.545745	0.170251	0.658444		Q9C004	Protein sprouty homolog 4
Q96B97	5.25382	5.52272	5.49177	5.56186	5.45509	5.76171	0.241131	0.40623	0.170117	1.15623		Q96B97	SH3 domain-containing kinase-binding protein 1
P27348	9.31268	9.24952	9.13089	9.53297	9.4793	9.18957	0.251814	0.418106	0.169583	1.83741		P27348	14-3-3 protein theta
P17987	9.26104	9.24715	9.21056	9.42609	9.35094	9.44958	0.0152255	0.10012	0.169287	6.49185		P17987	T-complex protein 1 subunit alpha
P50213	7.12851	7.13357	7.14665	7.39709	7.31272	7.20642	0.0905253	0.233694	0.169167	18.0718		P50213	Isocitrate dehydrogenase [NAD] subunit alpha, mitochondrial
Q9Y224	6.14603	6.04383	6.1175	6.2727	6.28331	6.25788	0.0256037	0.125631	0.168843	3.20171		Q9Y224	RNA transcription, translation and transport factor protein
Q9Y4Z0	6.18769	6.19223	6.30452	6.31248	6.3858	6.49158	0.064687	0.193307	0.168473	2.54568		Q9Y4Z0	U6 snRNA-associated Sm-like protein LSm4
Q8NAT2	6.45865	6.27402	6.33293	6.22321	6.68523	6.66193	0.382932	0.541718	0.168257	1.78412		Q8NAT2	Tudor domain-containing protein 5
P62820	8.86905	8.98253	8.88481	9.13542	9.16649	8.93814	0.128379	0.286436	0.167887	2.73096		P62820	Ras-related protein Rab-1A
P00367	7.47958	7.50391	7.52858	7.68922	7.64168	7.68326	0.00126085	0.0324496	0.167363	6.8311		P00367	Glutamate dehydrogenase 1, mitochondrial
Q92947	4.62462	4.6407	4.77579	4.84869	4.77707	4.91679	0.0576347	0.180569	0.167147	2.01318		Q92947	Glutaryl-CoA dehydrogenase, mitochondrial
P29373	8.46427	8.42764	8.34136	8.69532	8.62569	8.41316	0.17798	0.344225	0.166967	2.64589		P29373	Cellular retinoic acid-binding protein 2
P09497	4.96712	5.17383	5.19887	5.49809	5.01941	5.32227	0.36815	0.530324	0.166649	1.31023		P09497	Clathrin light chain B
Q9NY33	6.80324	6.78687	6.80115	6.95607	7.02527	6.90981	0.0356086	0.143658	0.16663	18.7027		Q9NY33	Dipeptidyl peptidase 3
P22061	7.22416	7.09847	7.11822	7.35534	7.28515	7.30019	0.0314236	0.136822	0.16661	2.46497		P22061	Protein-L-isoaspartate(D-aspartate) O-methyltransferase
Q9UI09	6.17753	5.98244	6.15508	6.29432	6.34212	6.17619	0.106828	0.255187	0.16586	1.55378		Q9UI09	NADH dehydrogenase [ubiquinone] 1 alpha subcomplex subunit 12
Q9UHY7	7.53896	7.51542	7.47971	7.5947	7.79509	7.64032	0.102853	0.251213	0.16534	5.54226		Q9UHY7	Enolase-phosphatase E1
P52565	9.27511	9.28172	9.27227	9.47315	9.48091	9.37084	0.042338	0.15543	0.165267	34.0846		P52565	Rho GDP-dissociation inhibitor 1
Q96CN7	6.65434	6.56966	6.19859	6.60272	6.71992	6.59468	0.360558	0.522844	0.16491	0.680297		Q96CN7	Isochorismatase domain-containing protein 1
Q13636	4.85929	5.2789	4.78502	5.26639	5.18465	4.9659	0.419123	0.57261	0.164577	0.618004		Q13636	Ras-related protein Rab-31
P50552	6.40065	6.53755	6.38467	6.64626	6.51469	6.65481	0.0689399	0.199679	0.164297	1.95514		P50552	Vasodilator-stimulated phosphoprotein
P51149	8.52042	8.46886	8.44383	8.60568	8.71268	8.60754	0.023563	0.120668	0.164263	4.20613		P51149	Ras-related protein Rab-7a
P07195	11.5812	11.5886	11.5544	11.7721	11.8143	11.6296	0.0945208	0.240481	0.163933	9.12518		P07195	L-lactate dehydrogenase B chain
O95817	5.55911	5.68857	5.4357	5.66897	5.87472	5.63003	0.195736	0.363731	0.163447	1.29261		O95817	BAG family molecular chaperone regulator 3
P48735	6.63648	6.596	6.76013	6.82302	6.90213	6.75777	0.0664926	0.195475	0.163437	1.91143		P48735	Isocitrate dehydrogenase [NADP], mitochondrial
P53041	6.15254	6.13904	6.16244	6.31486	6.32404	6.30532	6.67023e-05	0.00835747	0.1634	13.911		P53041	Serine/threonine-protein phosphatase 5
Q15046	7.50756	7.53865	7.4892	7.69016	7.71307	7.62196	0.0129065	0.0963002	0.16326	6.53129		Q15046	Lysine--tRNA ligase
O43676	5.74002	5.76838	5.80064	5.69038	6.00397	6.10407	0.320075	0.485469	0.163127	5.37823		O43676	NADH dehydrogenase [ubiquinone] 1 beta subcomplex subunit 3
P63172	4.45312	3.9836	3.96824	4.40691	4.00368	4.48362	0.495972	0.642255	0.163083	0.591699		P63172	Dynein light chain Tctex-type 1
P54577	8.23578	8.17048	8.13536	8.36752	8.36987	8.29056	0.0149934	0.100094	0.16211	3.18111		P54577	Tyrosine--tRNA ligase, cytoplasmic
Q8WUK0	5.15497	4.68816	4.30108	4.89341	4.78414	4.95299	0.581296	0.71251	0.16211	0.379147		Q8WUK0	Phosphatidylglycerophosphatase and protein-tyrosine phosphatase 1
Q9NVA1	5.12697	5.27165	5.20014	5.31414	5.42269	5.34793	0.0403838	0.152947	0.162	2.23938		Q9NVA1	Ubiquinol-cytochrome-c reductase complex assembly factor 1
P36639	4.66853	5.08925	4.88022	5.15994	4.99753	4.96602	0.320191	0.485469	0.16183	0.769295		P36639	7,8-dihydro-8-oxoguanine triphosphatase
Q8NGA1	3.99651	4.1457	3.71555	4.1433	3.99976	4.19685	0.336206	0.500513	0.160716	0.735833		Q8NGA1	Olfactory receptor 1M1
Q15836	5.33423	5.16381	5.26711	5.54358	5.42358	5.27945	0.164444	0.32808	0.160487	1.86943		Q15836	Vesicle-associated membrane protein 3
P26447	7.25779	7.22866	7.31877	7.22537	7.50875	7.55022	0.254731	0.419458	0.159707	3.47313		P26447	Protein S100-A4
P49366	4.99811	5.03675	5.47233	5.37456	5.36811	5.24339	0.405945	0.562049	0.159623	0.606135		P49366	Deoxyhypusine synthase
Q86SF2	4.54384	4.41784	4.77913	4.37885	4.88157	4.95899	0.500082	0.644555	0.159532	0.869961		Q86SF2	N-acetylgalactosaminyltransferase 7
Q9BZJ0	4.13088	4.18603	4.05447	4.16042	4.25914	4.42908	0.169044	0.333281	0.159084	2.40797		Q9BZJ0	Crooked neck-like protein 1
Q04446	5.76606	5.70842	5.67409	5.8593	5.87879	5.88767	0.019695	0.11246	0.159063	3.42258		Q04446	1,4-alpha-glucan-branching enzyme
P09525	7.34502	7.33242	7.30297	7.53866	7.51545	7.40301	0.0530747	0.174122	0.158903	7.36334		P09525	Annexin A4
P07686	6.10249	6.15945	6.00987	6.28173	6.24092	6.22544	0.0532177	0.174158	0.15876	2.10292		P07686	Beta-hexosaminidase subunit beta
Q8IZ81	4.90167	4.98729	5.12893	5.06129	5.45147	4.98108	0.398446	0.555264	0.15865	1.38227		Q8IZ81	ELMO domain-containing protein 2
P61981	9.79731	9.76751	9.76529	9.98743	9.97592	9.83934	0.0742209	0.206961	0.157527	8.81003		P61981	14-3-3 protein gamma
Q8NBJ5	5.77985	5.82658	5.71496	5.86	5.88395	6.04993	0.100891	0.248582	0.157497	2.80965		Q8NBJ5	Procollagen galactosyltransferase 1
Q12765	5.99841	6.0575	6.0518	6.24595	6.10566	6.22852	0.0538267	0.175044	0.157473	4.83121		Q12765	Secernin-1
P46926	6.93799	6.80087	6.881	6.9861	7.07243	7.03336	0.0371028	0.147157	0.157343	2.28416		P46926	Glucosamine-6-phosphate isomerase 1
Q9NVA2	7.2735	7.13867	7.14405	7.33413	7.44832	7.24524	0.104568	0.253693	0.157157	2.05868		Q9NVA2	Septin-11
Q16881	7.15945	7.13495	7.26726	7.24329	7.36763	7.42195	0.0823873	0.220092	0.15707	2.2314		Q16881	Thioredoxin reductase 1, cytoplasmic
P69849;Q15155;Q5JPE7	6.57355	6.59728	6.42391	6.61383	6.81015	6.64152	0.128942	0.286928	0.15692	1.66942		P69849	Nodal modulator 3
P21964	6.57757	6.46964	6.26133	6.60764	6.50487	6.66674	0.22988	0.398493	0.156903	0.976051		P21964	Catechol O-methyltransferase
P22392	11.7847	11.7067	11.6936	11.8899	11.9425	11.8234	0.0260796	0.126879	0.156883	3.18575		P22392	Nucleoside diphosphate kinase B
Q9BT09	4.69441	4.39015	4.88402	4.62248	4.91086	4.90096	0.425499	0.578416	0.15524	0.623096		Q9BT09	Protein canopy homolog 3
Q06203	7.81612	7.80472	7.72005	7.92566	7.87584	8.00488	0.0345426	0.141966	0.155163	2.9563		Q06203	Amidophosphoribosyltransferase
Q96G03	6.36487	6.63118	6.66457	6.64763	6.79128	6.68675	0.23984	0.405196	0.155013	0.943801		Q96G03	Phosphoglucomutase-2
P23368	6.30414	6.3231	6.32025	6.50992	6.42394	6.47599	0.0206628	0.113855	0.15412	15.0749		P23368	NAD-dependent malic enzyme, mitochondrial
Q96I99	6.33534	6.3476	6.40002	6.62798	6.43013	6.48634	0.108622	0.258344	0.15383	4.47764		Q96I99	Succinate--CoA ligase [GDP-forming] subunit beta, mitochondrial
Q99798	6.52013	6.38873	6.44365	6.60531	6.46303	6.74563	0.191463	0.358709	0.15382	2.33081		Q99798	Aconitate hydratase, mitochondrial
Q9UHV9	7.82622	7.86032	7.74801	8.08186	7.78133	8.03282	0.234934	0.400918	0.15382	2.67139		Q9UHV9	Prefoldin subunit 2
Q96HV5	5.1983	5.22131	4.62544	5.1538	5.22622	5.12597	0.514219	0.658905	0.153647	0.455144		Q96HV5	Transmembrane protein 41A
Q13868	5.74954	5.58208	5.4272	5.65694	5.77871	5.78371	0.236474	0.402463	0.153513	0.952252		Q13868	Exosome complex component RRP4
Q9BQ69	5.55283	5.39679	5.29498	5.65072	5.49041	5.56287	0.171501	0.336259	0.153133	1.17911		Q9BQ69	ADP-ribose glycohydrolase MACROD1
P62280	8.75129	8.71306	8.59156	8.86614	8.84418	8.80164	0.0721069	0.204768	0.152017	1.82265		P62280	40S ribosomal protein S11
P25787	7.38018	7.32504	7.39953	7.46565	7.50784	7.58607	0.0294712	0.133005	0.151603	3.92232		P25787	Proteasome subunit alpha type-2
Q15057	3.90397	3.65494	3.96268	3.84468	4.06799	4.06356	0.277946	0.443422	0.151549	0.927569		Q15057	Arf-GAP with coiled-coil, ANK repeat and PH domain-containing protein 2
Q9NZJ7	6.28184	6.22445	6.38647	6.54042	6.28285	6.5232	0.207182	0.375691	0.151237	1.84099		Q9NZJ7	Mitochondrial carrier homolog 1
P62244	9.41297	9.41087	9.41337	9.48434	9.53253	9.67348	0.116877	0.269974	0.151047	112.479		P62244	40S ribosomal protein S15a
P10253	7.13274	7.18969	7.26356	7.29803	7.33281	7.40356	0.0398716	0.152163	0.14947	2.27878		P10253	Lysosomal alpha-glucosidase
Q9Y5Z4	5.62185	5.5487	5.39772	5.92657	5.63296	5.45698	0.400897	0.556604	0.149413	1.30726		Q9Y5Z4	Heme-binding protein 2
O60701	7.26364	7.26549	7.34068	7.41357	7.47674	7.4262	0.0112193	0.0897545	0.1489	3.38757		O60701	UDP-glucose 6-dehydrogenase
Q9H061	4.94363	5.25279	5.25919	5.15677	5.39324	5.34879	0.316263	0.481556	0.14773	0.819041		Q9H061	Transmembrane protein 126A
Q13505	5.80688	5.76393	5.59652	5.77554	5.89189	5.94243	0.147316	0.311058	0.14751	1.32716		Q13505	Metaxin-1
P13929	5.2214	5.49232	5.03715	5.27476	5.63358	5.28484	0.452674	0.602759	0.147434	0.643941		P13929	Beta-enolase
Q9BRT2	4.42671	4.12202	4.2896	3.76885	4.97269	4.53903	0.720001	0.814459	0.147413	0.966017		Q9BRT2	Ubiquinol-cytochrome-c reductase complex assembly factor 2
Q9BWS9	4.34696	3.56018	4.27019	4.35454	4.22253	4.04234	0.625355	0.749024	0.147359	0.339701		Q9BWS9	Chitinase domain-containing protein 1
P68366	10.6577	10.8108	10.5662	10.8935	10.7043	10.8788	0.192887	0.3607	0.147317	1.19199		P68366	Tubulin alpha-4A chain
Q8NFV4	5.78386	5.48949	5.76519	5.67826	5.8062	5.99451	0.32929	0.493816	0.14681	0.890678		Q8NFV4	Protein ABHD11
P50990	10.2152	10.1991	10.0796	10.3525	10.345	10.2348	0.0638973	0.192226	0.146147	1.97335		P50990	T-complex protein 1 subunit theta
P11908	8.50349	8.48049	8.2267	8.57196	8.51789	8.55837	0.239352	0.4046	0.145847	0.949545		P11908	Ribose-phosphate pyrophosphokinase 2
P48163	6.27939	6.16476	6.2126	6.31239	6.35683	6.42438	0.0352203	0.14279	0.145617	2.52914		P48163	NADP-dependent malic enzyme
Q14593	4.86054	4.60613	5.00343	5.34631	3.99389	5.56667	0.797896	0.869692	0.145589	0.723453		Q14593	Zinc finger protein 273
Q9NUJ1	8.17899	8.1864	8.16673	8.40743	8.39711	8.16375	0.208635	0.376953	0.14539	14.6354		Q9NUJ1	Palmitoyl-protein thioesterase ABHD10, mitochondrial
P50991	9.93457	9.91166	9.81157	10.0427	9.99664	10.0525	0.0444417	0.158675	0.144707	2.21226		P50991	T-complex protein 1 subunit delta
Q9BV57	5.41655	5.4453	5.18502	5.58022	5.38532	5.51464	0.231615	0.400111	0.144437	1.01218		Q9BV57	1,2-dihydroxy-3-keto-5-methylthiopentene dioxygenase
P08238	13.8057	13.822	13.7412	13.973	13.9301	13.8982	0.0122323	0.0936568	0.14417	3.37271		P08238	Heat shock protein HSP 90-beta
P29692	9.13158	9.09814	9.14208	9.26767	9.23051	9.30567	0.00831285	0.077936	0.144017	6.27624		P29692	Elongation factor 1-delta
P36871	6.62368	6.60392	6.5717	6.81419	6.78424	6.63246	0.116432	0.269912	0.143863	5.48307		P36871	Phosphoglucomutase-1
Q92692	4.1181	4.0728	3.54793	4.1698	4.0754	3.92505	0.524489	0.666923	0.143808	0.453767		Q92692	Nectin-2
P62258	9.35918	9.33295	9.28553	9.48285	9.53082	9.39505	0.0483445	0.167029	0.143687	3.84914		P62258	14-3-3 protein epsilon
Q9Y237	4.31934	4.27029	4.53503	4.21111	4.50979	4.83185	0.524467	0.666923	0.142697	1.01318		Q9Y237	Peptidyl-prolyl cis-trans isomerase NIMA-interacting 4
Q9H9P8	5.07213	5.12656	5.08081	4.90018	5.18475	5.62261	0.567488	0.702913	0.14268	4.87906		Q9H9P8	L-2-hydroxyglutarate dehydrogenase, mitochondrial
Q9ULC5	6.32371	6.33096	6.27575	6.52906	6.39772	6.43057	0.0519669	0.172918	0.14231	4.74329		Q9ULC5	Long-chain-fatty-acid--CoA ligase 5
Q13126	9.26942	9.31251	9.17026	9.42147	9.40271	9.35445	0.059098	0.183266	0.142147	1.94872		Q13126	S-methyl-5'-thioadenosine phosphorylase
P48643	8.93392	8.92301	8.80698	9.07996	9.04595	8.96286	0.0584732	0.182528	0.14162	2.01304		P48643	T-complex protein 1 subunit epsilon
Q9Y315	5.3863	5.16982	5.44732	5.63418	5.39657	5.39704	0.288267	0.45323	0.14145	0.969984		Q9Y315	Deoxyribose-phosphate aldolase
O75223	6.33854	6.36606	6.15903	6.53482	6.58061	6.17224	0.401417	0.557069	0.141347	1.2572		O75223	Gamma-glutamylcyclotransferase
Q9Y305	6.66164	6.69485	6.76133	6.84493	6.90583	6.79081	0.0340002	0.141144	0.14125	2.7826		Q9Y305	Acyl-coenzyme A thioesterase 9, mitochondrial
P50395	9.08321	9.06978	9.00302	9.25152	9.1757	9.15252	0.0233424	0.120543	0.141243	3.28863		P50395	Rab GDP dissociation inhibitor beta
P21980	5.22888	4.8005	4.72402	5.10642	4.61378	5.45515	0.657389	0.772549	0.14065	0.516899		P21980	Protein-glutamine gamma-glutamyltransferase 2
Q6XQN6	5.76489	5.74844	5.73875	6.01628	5.89135	5.76631	0.189431	0.356769	0.14062	10.641		Q6XQN6	Nicotinate phosphoribosyltransferase
P08581	4.10251	4.12566	4.07126	4.44575	4.13778	4.13687	0.304641	0.469596	0.140325	5.14003		P08581	Hepatocyte growth factor receptor
O43681	6.90499	6.9726	6.76869	7.02794	7.04154	6.99777	0.13862	0.298197	0.140323	1.35101		O43681	ATPase GET3
Q9BPX5	6.76071	6.72484	6.73401	6.73943	6.93362	6.96731	0.18445	0.350619	0.140267	7.52695		Q9BPX5	Actin-related protein 2/3 complex subunit 5-like protein
P13010	9.24837	9.30302	9.06451	9.32008	9.4328	9.2831	0.188546	0.356237	0.140027	1.12064		P13010	X-ray repair cross-complementing protein 5
P04844	7.90713	7.84553	7.99475	8.02922	8.13133	8.00599	0.0743073	0.206978	0.13971	1.86312		P04844	Dolichyl-diphosphooligosaccharide--protein glycosyltransferase subunit 2
O95232	4.75611	4.38393	4.32196	4.75831	4.82941	4.2929	0.555083	0.69341	0.139539	0.594235		O95232	Luc7-like protein 3
P35268	9.74475	9.65877	9.52317	9.83467	9.7725	9.73715	0.151055	0.314953	0.13921	1.24615		P35268	60S ribosomal protein L22
O60256	5.91742	5.99441	5.91674	6.07708	6.06239	6.10301	0.0192769	0.111345	0.13797	3.09019		O60256	Phosphoribosyl pyrophosphate synthase-associated protein 2
O15498	6.13021	5.98734	5.7785	6.01178	6.09794	6.19971	0.317996	0.483457	0.137793	0.779008		O15498	Synaptobrevin homolog YKT6
Q99961	5.95397	6.05721	5.8756	6.06661	6.11073	6.12246	0.108926	0.258423	0.137673	1.51143		Q99961	Endophilin-A2
O60610	6.41331	6.42038	6.46131	6.53174	6.54393	6.63234	0.0322506	0.138934	0.13767	5.31255		O60610	Protein diaphanous homolog 1
Q13443	4.57999	4.57354	3.98096	4.54807	4.45217	4.54547	0.56286	0.699183	0.137073	0.398464		Q13443	Disintegrin and metalloproteinase domain-containing protein 9
P21579	5.25809	5.39926	5.20625	5.54796	5.31218	5.41467	0.201778	0.370142	0.13707	1.3722		P21579	Synaptotagmin-1
O43837	6.23405	6.24466	6.12567	6.44676	6.41154	6.15611	0.272237	0.437685	0.136677	2.07557		O43837	Isocitrate dehydrogenase [NAD] subunit beta, mitochondrial
P30086	9.98958	9.97563	9.93544	10.124	10.2016	9.98449	0.157968	0.322181	0.136477	4.85512		P30086	Phosphatidylethanolamine-binding protein 1
P51858	8.29053	8.20367	8.19558	8.44519	8.38387	8.26982	0.0997962	0.247793	0.136367	2.59057		P51858	Hepatoma-derived growth factor
Q6NZI2	5.33375	5.67196	5.6643	5.55358	5.7999	5.72384	0.374106	0.533774	0.13577	0.703135		Q6NZI2	Caveolae-associated protein 1
O95292	5.99744	5.55868	5.74653	5.87895	6.09168	5.73883	0.455006	0.603938	0.135603	0.616004		O95292	Vesicle-associated membrane protein-associated protein B/C
O14618	4.8312	4.61305	4.83008	5.01108	4.69996	4.96856	0.333014	0.497443	0.13509	1.07533		O14618	Copper chaperone for superoxide dismutase
Q9H9A6	3.63275	4.40033	3.8042	4.02367	4.01911	4.19766	0.626089	0.749395	0.134388	0.333556		Q9H9A6	Leucine-rich repeat-containing protein 40
O15382	5.27697	5.41123	5.59795	5.469	5.65152	5.56879	0.293795	0.458546	0.134387	0.833649		O15382	Branched-chain-amino-acid aminotransferase, mitochondrial
P61201	6.31969	6.23767	6.24179	6.26447	6.46367	6.47379	0.177946	0.344225	0.13426	2.90538		P61201	COP9 signalosome complex subunit 2
Q969V3	6.19068	6.14209	6.15853	6.22215	6.33409	6.33534	0.0563479	0.179145	0.133427	5.39869		Q969V3	Nicalin
P62942	8.74903	8.76808	8.56354	8.95997	8.67638	8.84424	0.276518	0.442429	0.133313	1.17983		P62942	Peptidyl-prolyl cis-trans isomerase FKBP1A
P53365	4.51398	4.53082	4.33098	4.63541	4.73275	4.40565	0.326204	0.491194	0.132677	1.19705		P53365	Arfaptin-2
Q96IX5	7.3891	7.30742	7.61854	7.43708	7.59421	7.68165	0.325769	0.491033	0.132627	0.822226		Q96IX5	ATP synthase membrane subunit K, mitochondrial
Q9UQ13	4.18207	4.05929	4.71793	4.55204	4.42251	4.38262	0.583398	0.713625	0.132626	0.378668		Q9UQ13	Leucine-rich repeat protein SHOC-2
P67936	9.582	9.52707	9.4177	9.88474	9.68916	9.3494	0.49221	0.638358	0.132177	1.58031		P67936	Tropomyosin alpha-4 chain
P55072	8.73284	8.74133	8.71296	8.93083	8.85321	8.79766	0.070355	0.201699	0.131523	9.03252		P55072	Transitional endoplasmic reticulum ATPase
Q9NWV8	4.29804	3.94815	4.34937	4.09301	4.25057	4.64541	0.563114	0.699183	0.131142	0.600629		Q9NWV8	BRISC and BRCA1-A complex member 1
Q9Y3A5	5.89964	5.77733	5.66681	5.89981	6.00013	5.83642	0.195228	0.363486	0.13086	1.1236		Q9Y3A5	Ribosome maturation protein SBDS
P63220	9.52858	9.55992	9.39715	9.7011	9.51038	9.6658	0.166771	0.33045	0.130543	1.51159		P63220	40S ribosomal protein S21
P54136	7.64331	7.60546	7.63483	7.70558	7.78441	7.78473	0.0244	0.122866	0.130373	6.56377		P54136	Arginine--tRNA ligase, cytoplasmic
Q9NPJ3	6.00333	6.12939	6.31737	6.28338	6.20073	6.35673	0.292754	0.457878	0.13025	0.824189		Q9NPJ3	Acyl-coenzyme A thioesterase 13
P21796	10.0143	9.98155	9.96954	10.1738	10.1758	10.0063	0.13982	0.300317	0.13018	5.61785		P21796	Voltage-dependent anion-selective channel protein 1
Q9H299	6.79725	6.96815	6.96481	7.13472	6.98604	6.99946	0.154767	0.319133	0.130003	1.33038		Q9H299	SH3 domain-binding glutamic acid-rich-like protein 3
Q9H773	6.56335	6.45435	6.47857	6.69891	6.80336	6.38351	0.413493	0.56751	0.129837	2.26847		Q9H773	dCTP pyrophosphatase 1
P26368	7.66637	7.52271	7.4598	7.63991	7.76166	7.63662	0.163097	0.327497	0.12977	1.2256		P26368	Splicing factor U2AF 65 kDa subunit
P33176	6.93717	7.09183	7.07014	7.19506	7.12715	7.16603	0.100253	0.248308	0.1297	1.5489		P33176	Kinesin-1 heavy chain
Q92526	9.24565	9.21714	9.20549	9.39391	9.37797	9.28414	0.0510021	0.171266	0.129246	6.25509		Q92526	T-complex protein 1 subunit zeta-2
P68036	7.94783	7.74372	7.6816	7.97816	8.07623	7.70456	0.406595	0.562222	0.1286	0.923301		P68036	Ubiquitin-conjugating enzyme E2 L3
Q04760	9.05367	9.08493	9.04024	9.21215	9.12382	9.22839	0.0432476	0.157208	0.128507	5.60427		Q04760	Lactoylglutathione lyase
P31040	7.62274	7.61265	7.5874	7.76388	7.74083	7.7021	0.00707235	0.0731122	0.128007	7.03184		P31040	Succinate dehydrogenase [ubiquinone] flavoprotein subunit, mitochondrial
P13804	7.80933	7.74223	7.70251	7.88787	7.88914	7.85885	0.0445193	0.158763	0.127263	2.35709		P13804	Electron transfer flavoprotein subunit alpha, mitochondrial
P49368	9.74016	9.70144	9.6299	9.85411	9.81048	9.78718	0.0380983	0.148812	0.126757	2.26601		P49368	T-complex protein 1 subunit gamma
P48147	7.195	7.1069	7.25642	7.34439	7.29604	7.29536	0.086999	0.227735	0.125823	1.67417		P48147	Prolyl endopeptidase
Q96EY8	4.53681	4.32648	3.80507	4.1827	4.19595	4.66714	0.667124	0.776864	0.12581	0.333954		Q96EY8	Corrinoid adenosyltransferase
P48651	5.29154	5.3631	5.53778	5.63547	5.78466	5.14952	0.589959	0.718483	0.125743	0.992703		P48651	Phosphatidylserine synthase 1
P00390	8.63779	8.65619	8.57892	8.80369	8.7384	8.70638	0.0292796	0.132935	0.12519	3.10163		P00390	Glutathione reductase, mitochondrial
P48047	8.97959	8.98605	9.00099	9.13593	9.11107	9.09506	0.00246498	0.0445668	0.125143	11.4011		P48047	ATP synthase subunit O, mitochondrial
P32322	8.47454	8.44896	8.44766	8.68422	8.57698	8.4848	0.159631	0.323625	0.124947	8.24304		P32322	Pyrroline-5-carboxylate reductase 1, mitochondrial
P02786	8.58103	8.58507	8.54694	8.67092	8.68677	8.72706	0.00518488	0.0631194	0.123903	5.91544		P02786	Transferrin receptor protein 1
Q68EM7	5.36162	5.35993	5.0697	5.25796	5.43349	5.47092	0.358095	0.520866	0.123707	0.736111		Q68EM7	Rho GTPase-activating protein 17
P12081	7.26417	7.27141	7.24765	7.44679	7.47207	7.23515	0.240913	0.406092	0.123593	10.1487		P12081	Histidine--tRNA ligase, cytoplasmic
Q96KP4	7.692	7.67527	7.62587	7.8573	7.86644	7.63972	0.233278	0.400918	0.12344	3.59007		Q96KP4	Cytosolic non-specific dipeptidase
Q9Y3E5	6.21185	6.0556	6.3744	6.29329	6.31109	6.40758	0.312414	0.476667	0.12337	0.773914		Q9Y3E5	Peptidyl-tRNA hydrolase 2, mitochondrial
O15144	7.15015	7.20683	7.1624	7.28614	7.38231	7.2205	0.106611	0.255187	0.12319	4.13061		O15144	Actin-related protein 2/3 complex subunit 2
O75467;Q6AW86	7.95793	7.95985	7.81725	8.04083	8.2062	7.85578	0.356831	0.519532	0.122593	1.49903		O75467	Zinc finger protein 324A
O96008	7.67173	7.43549	7.53364	7.62413	7.74704	7.63723	0.213125	0.381477	0.122513	1.03229		O96008	Mitochondrial import receptor subunit TOM40 homolog
Q9UNW1	4.90363	4.86123	5.1059	5.18313	4.95554	5.09888	0.291889	0.457046	0.122263	0.935088		Q9UNW1	Multiple inositol polyphosphate phosphatase 1
Q96AG4	9.90724	9.88797	9.715	10.0288	9.98235	9.86576	0.195882	0.363731	0.122243	1.15469		Q96AG4	Leucine-rich repeat-containing protein 59
P22059	5.39276	5.71384	5.37159	5.67868	5.52147	5.64311	0.393999	0.551635	0.12169	0.634532		P22059	Oxysterol-binding protein 1
P23921	6.90833	6.91397	6.87681	7.06993	7.0519	6.94217	0.0830084	0.221356	0.12163	6.07368		P23921	Ribonucleoside-diphosphate reductase large subunit
P27695	8.46676	8.36459	8.23025	8.59711	8.42052	8.40871	0.256267	0.420571	0.12158	1.02496		P27695	DNA-(apurinic or apyrimidinic site) endonuclease
O75410	3.75165	3.90146	4.18587	3.8676	4.12317	4.21074	0.503141	0.647762	0.120846	0.547904		O75410	Transforming acidic coiled-coil-containing protein 1
Q96EK6	5.58411	5.75511	5.55272	5.76622	5.73223	5.756	0.191999	0.359472	0.120837	1.10936		Q96EK6	Glucosamine 6-phosphate N-acetyltransferase
P68402	8.93902	8.91608	9.03257	9.07772	9.19459	8.9773	0.188447	0.356237	0.120647	1.9551		P68402	Platelet-activating factor acetylhydrolase IB subunit alpha2
P48637	7.34138	7.34911	7.37972	7.51358	7.38961	7.52874	0.103137	0.251497	0.120573	5.94662		P48637	Glutathione synthetase
P52209	8.48497	8.54815	8.45654	8.62248	8.66206	8.56658	0.0358644	0.144229	0.120487	2.56953		P52209	6-phosphogluconate dehydrogenase, decarboxylating
Q96JH7	3.82162	3.60844	3.8647	3.84238	3.98137	3.83111	0.278761	0.444354	0.120035	0.874785		Q96JH7	Deubiquitinating protein VCPIP1
P30049	7.89858	8.01759	7.96025	8.09711	8.11341	8.02573	0.0547645	0.176895	0.119943	2.01524		P30049	ATP synthase subunit delta, mitochondrial
P29218	6.93529	7.04527	6.86631	7.0855	6.94534	7.17476	0.234833	0.400918	0.119577	1.32481		P29218	Inositol monophosphatase 1
Q12800	4.21996	3.75402	3.49797	3.98283	4.06637	3.7807	0.641222	0.758915	0.11932	0.325971		Q12800	Alpha-globin transcription factor CP2
Q9BZZ5	7.23207	7.20071	6.93571	7.29292	7.21975	7.21205	0.333307	0.497632	0.118743	0.729348		Q9BZZ5	Apoptosis inhibitor 5
P29401	10.0373	10.0167	10.0387	10.1619	10.0781	10.2083	0.0850129	0.224302	0.11853	9.62606		P29401	Transketolase
P04406	13.8838	13.8356	13.8985	14.0179	13.9303	14.0243	0.0386076	0.150213	0.118227	3.59372		P04406	Glyceraldehyde-3-phosphate dehydrogenase
P14618	11.8237	11.8069	11.8086	12.0016	11.9699	11.8222	0.164766	0.328083	0.118187	12.7793		P14618	Pyruvate kinase PKM
Q12931	9.46561	9.48527	9.49645	9.58751	9.58578	9.62847	0.00364856	0.0533291	0.118143	7.56694		Q12931	Heat shock protein 75 kDa, mitochondrial
Q9Y285	6.87008	6.78829	6.73666	6.96344	6.98602	6.79854	0.182577	0.347944	0.117657	1.74887		Q9Y285	Phenylalanine--tRNA ligase alpha subunit
Q3YEC7	5.42935	5.21835	5.37835	5.2444	5.59124	5.54288	0.414464	0.568582	0.11749	1.06719		Q3YEC7	Rab-like protein 6
Q9H974	4.78842	4.99836	4.72454	4.74095	5.0789	5.04218	0.439144	0.591057	0.116903	0.816048		Q9H974	Queuine tRNA-ribosyltransferase accessory subunit 2
Q9H3Q1	4.65186	4.55999	4.81414	5.04787	4.27786	5.05087	0.699571	0.798251	0.116871	0.908157		Q9H3Q1	Cdc42 effector protein 4
O94760	4.57985	4.67914	4.56562	4.56487	4.55612	5.05384	0.554198	0.69321	0.11674	1.88766		O94760	N(G),N(G)-dimethylarginine dimethylaminohydrolase 1
O95989	6.27675	6.33119	5.97995	6.40479	6.29176	6.24101	0.406636	0.562222	0.116557	0.616562		O95989	Diphosphoinositol polyphosphate phosphohydrolase 1
P49720	7.15335	7.1529	7.09019	7.26639	7.27358	7.20564	0.018016	0.107165	0.11639	3.20314		P49720	Proteasome subunit beta type-3
P07954	7.16648	7.23131	7.03029	7.18072	7.36704	7.22863	0.227255	0.396471	0.116103	1.13162		P07954	Fumarate hydratase, mitochondrial
Q99439	6.55839	6.6355	6.35531	6.68222	6.73333	6.48162	0.364986	0.526791	0.11599	0.801381		Q99439	Calponin-2
Q9Y3A6	5.75431	5.65349	5.73118	5.99599	6.08954	5.40103	0.646063	0.763135	0.11586	2.19377		Q9Y3A6	Transmembrane emp24 domain-containing protein 5
Q6P4A7	4.29294	4.11471	4.23289	3.99865	4.54015	4.44824	0.567861	0.702913	0.115501	1.2737		Q6P4A7	Sideroflexin-4
P08865	10.0256	10.0175	10.0348	10.1309	10.0736	10.2199	0.111301	0.261391	0.115493	13.334		P08865	40S ribosomal protein SA
Q8N1G2	4.72926	4.28853	4.65015	4.55835	4.916	4.53881	0.563616	0.699183	0.115075	0.489738		Q8N1G2	Cap-specific mRNA (nucleoside-2'-O-)-methyltransferase 1
Q01518	9.08839	9.13548	9.02185	9.27228	9.21378	9.10488	0.133418	0.292658	0.115073	2.01559		Q01518	Adenylyl cyclase-associated protein 1
P62312	6.40489	6.16719	6.29844	6.26387	6.6705	6.28133	0.497481	0.642687	0.11506	0.966359		P62312	U6 snRNA-associated Sm-like protein LSm6
O60762	6.73352	6.63064	6.87706	6.77132	7.02336	6.79111	0.348163	0.511391	0.114857	0.928001		O60762	Dolichol-phosphate mannosyltransferase subunit 1
Q13616	5.41945	5.33215	5.4103	5.37847	5.45768	5.66969	0.317262	0.482832	0.114647	2.38947		Q13616	Cullin-1
Q9P003	6.4096	6.30228	6.27901	6.52535	6.34984	6.45959	0.157077	0.321295	0.11463	1.64563		Q9P003	Protein cornichon homolog 4
Q9BT78	6.711	6.72281	6.60648	6.73816	6.81188	6.83241	0.0752143	0.208758	0.114053	1.78134		Q9BT78	COP9 signalosome complex subunit 4
O96000	6.604	6.5734	6.52378	6.67136	6.70151	6.66971	0.0251952	0.124789	0.1138	2.81098		O96000	NADH dehydrogenase [ubiquinone] 1 beta subcomplex subunit 10
Q9NSD9	7.1651	7.14802	7.14955	7.23725	7.30708	7.25919	0.0250811	0.124655	0.113617	12.0223		Q9NSD9	Phenylalanine--tRNA ligase beta subunit
P62826	10.4312	10.3279	10.3982	10.4785	10.5813	10.437	0.105227	0.254253	0.113177	2.1449		P62826	GTP-binding nuclear protein Ran
Q9UHB9	6.58409	6.48614	6.47063	6.65661	6.63852	6.58274	0.0664404	0.195475	0.112337	1.82603		Q9UHB9	Signal recognition particle subunit SRP68
Q9H0U3	5.64705	5.5956	5.28869	5.63583	5.75593	5.47471	0.468772	0.615092	0.11171	0.576531		Q9H0U3	Magnesium transporter protein 1
P04004	7.22862	6.88816	6.62781	6.89857	7.16515	7.01593	0.601815	0.729591	0.111687	0.37069		P04004	Vitronectin
P52758	5.56232	5.89219	6.14893	5.9397	5.89773	6.10056	0.588294	0.717174	0.111517	0.379226		P52758	2-iminobutanoate/2-iminopropanoate deaminase
P23526	9.48694	9.42352	9.44556	9.62615	9.60541	9.45714	0.162752	0.327035	0.110893	3.44414		P23526	Adenosylhomocysteinase
Q08211	7.62282	7.70193	7.69205	7.75613	7.81527	7.77789	0.0263711	0.127497	0.11083	2.5711		Q08211	ATP-dependent RNA helicase A
Q16540	5.30796	5.24442	5.17273	5.22635	5.46589	5.36521	0.254514	0.419415	0.11078	1.6374		Q16540	39S ribosomal protein L23, mitochondrial
Q9Y3L3	4.83724	4.96357	4.97574	5.00914	5.13543	4.96316	0.180997	0.346842	0.110393	1.43944		Q9Y3L3	SH3 domain-binding protein 1
P07384	8.20547	8.21679	8.23115	8.27452	8.4016	8.30684	0.0972738	0.244369	0.10985	8.53538		P07384	Calpain-1 catalytic subunit
P12956	9.07449	9.12277	8.87105	9.08131	9.3171	8.99862	0.424342	0.577894	0.109573	0.820206		P12956	X-ray repair cross-complementing protein 6
P49773	7.84297	7.91322	7.75565	8.15218	7.86388	7.82355	0.411057	0.565984	0.109257	1.38407		P49773	Histidine triad nucleotide-binding protein 1
O00592	6.35345	5.73771	6.198	6.14319	6.27213	6.20123	0.617407	0.742577	0.10913	0.340819		O00592	Podocalyxin
Q6P587	4.63059	4.7912	4.67116	4.69638	5.08813	4.63474	0.531117	0.672778	0.108767	1.30232		Q6P587	Acylpyruvase FAHD1, mitochondrial
Q15631	7.02084	6.9174	7.06803	7.03403	7.24698	7.05113	0.264145	0.429057	0.108623	1.40986		Q15631	Translin
P50502	8.86232	8.85871	8.80382	8.98791	8.99393	8.86827	0.101016	0.248582	0.10842	3.30724		P50502	Hsc70-interacting protein
Q02252	4.9481	5.07035	5.20828	5.40769	5.2181	4.92576	0.543946	0.684105	0.108273	0.831792		Q02252	Methylmalonate-semialdehyde dehydrogenase [acylating], mitochondrial
Q7L266	4.04142	4.38622	4.56734	4.20217	4.39056	4.72653	0.645291	0.762524	0.108095	0.404591		Q7L266	Isoaspartyl peptidase/L-asparaginase
Q9NVS9	6.15624	6.06675	6.07772	6.26586	6.10253	6.25512	0.168116	0.332455	0.1076	2.20449		Q9NVS9	Pyridoxine-5'-phosphate oxidase
P30084	6.71626	6.93135	6.57875	6.96764	6.90271	6.67697	0.474072	0.619941	0.106987	0.602007		P30084	Enoyl-CoA hydratase, mitochondrial
P28066	7.77448	7.76344	7.80327	7.85643	7.89183	7.91369	0.00846085	0.078369	0.10692	5.19947		P28066	Proteasome subunit alpha type-5
Q6ZMG9	5.17888	5.0818	5.2904	5.47537	5.30095	5.09502	0.455134	0.603938	0.106754	1.02271		Q6ZMG9	Ceramide synthase 6
P62277	9.34605	9.40168	9.29247	9.45477	9.47249	9.43313	0.0636489	0.19178	0.10673	1.95447		P62277	40S ribosomal protein S13
Q96GD0	5.77995	5.64378	5.495	5.74494	5.47375	6.01871	0.591555	0.719485	0.106223	0.745314		Q96GD0	Pyridoxal phosphate phosphatase
P43487	8.877	8.95482	8.66685	9.04494	8.83957	8.93257	0.373911	0.533774	0.106137	0.712488		P43487	Ran-specific GTPase-activating protein
P36957	7.25641	7.34836	7.32894	7.40406	7.36151	7.48647	0.0875538	0.22799	0.10611	2.18946		P36957	Dihydrolipoyllysine-residue succinyltransferase component of 2-oxoglutarate dehydrogenase complex, mitochondrial
Q9NPD3	5.1884	5.4699	5.39779	5.34397	5.5542	5.476	0.372147	0.531994	0.106027	0.725105		Q9NPD3	Exosome complex component RRP41
Q5JSH3	4.54103	4.37624	4.70262	4.79719	4.41543	4.72506	0.521475	0.663938	0.10593	0.64911		Q5JSH3	WD repeat-containing protein 44
P63000	8.67143	8.73311	8.6298	8.78211	8.81697	8.75285	0.0503903	0.170167	0.105863	2.03668		P63000	Ras-related C3 botulinum toxin substrate 1
O95163	5.23963	5.31235	5.09282	5.29773	5.18748	5.47695	0.379226	0.538197	0.105787	0.945965		O95163	Elongator complex protein 1
P22314	9.74364	9.75778	9.75131	9.88481	9.83005	9.85522	0.016699	0.103599	0.105783	14.9444		P22314	Ubiquitin-like modifier-activating enzyme 1
Q9BUN8	7.16338	7.30006	7.28155	7.36218	7.38699	7.31059	0.117719	0.270934	0.104923	1.41504		Q9BUN8	Derlin-1
Q8WZA0	4.53651	4.63535	4.66431	4.49474	4.95354	4.70256	0.516881	0.660115	0.10489	1.56532		Q8WZA0	Protein LZIC
Q12769	4.94526	5.04277	4.90683	4.94022	4.92865	5.3404	0.525149	0.667479	0.104805	1.49556		Q12769	Nuclear pore complex protein Nup160
Q96RP9	5.45854	5.52292	5.55378	5.65862	5.5789	5.61162	0.0470908	0.164166	0.104633	2.15325		Q96RP9	Elongation factor G, mitochondrial
P49006	6.70111	7.05773	6.90007	6.98584	6.89102	7.09562	0.440676	0.592053	0.104523	0.584883		P49006	MARCKS-related protein
Q13155	7.11942	7.32906	6.74182	7.335	7.1052	7.06351	0.624268	0.748022	0.10447	0.351046		Q13155	Aminoacyl tRNA synthase complex-interacting multifunctional protein 2
Q9BZH6	4.49894	4.0228	4.90544	4.58755	4.46071	4.69165	0.726637	0.819839	0.104243	0.235963		Q9BZH6	WD repeat-containing protein 11
Q86VR2	4.36391	4.55276	4.90893	4.26457	4.97309	4.9006	0.726891	0.819839	0.104219	0.376572		Q86VR2	Reticulophagy regulator 3
P60900	8.36452	8.22251	8.11456	8.38247	8.39108	8.23977	0.308699	0.472443	0.10391	0.828852		P60900	Proteasome subunit alpha type-6
Q9BTV4	5.57833	5.69698	5.41889	5.77107	5.87339	5.35909	0.600554	0.728358	0.103117	0.738961		Q9BTV4	Transmembrane protein 43
Q92820	6.23385	6.56669	6.39636	6.40032	6.66759	6.43823	0.464325	0.610933	0.10308	0.61934		Q92820	Gamma-glutamyl hydrolase
P07602	4.44514	4.38885	4.49661	4.95421	4.51879	4.16618	0.697114	0.797921	0.10286	1.90842		P07602	Prosaposin
Q969N2	4.36024	4.33035	4.98567	4.71399	4.64424	4.62587	0.679378	0.786681	0.102614	0.277319		Q969N2	GPI transamidase component PIG-T
Q7Z7H8	5.86465	5.76013	5.40634	5.64644	5.79338	5.89637	0.561879	0.698729	0.10169	0.423378		Q7Z7H8	39S ribosomal protein L10, mitochondrial
P06733	12.7687	12.7728	12.7846	12.9343	12.8536	12.8427	0.0687909	0.199634	0.101427	12.2739		P06733	Alpha-enolase
Q8WW59	4.75538	4.78298	4.75012	5.07623	4.82211	4.69397	0.462666	0.609394	0.101277	5.73794		Q8WW59	SPRY domain-containing protein 4
Q9Y3I0	6.56998	6.69169	6.50183	6.64476	6.62864	6.79348	0.256391	0.420571	0.101127	1.05142		Q9Y3I0	RNA-splicing ligase RtcB homolog
P30837	6.8922	6.77086	6.81479	6.87975	6.90653	6.99433	0.111418	0.261462	0.10092	1.64271		P30837	Aldehyde dehydrogenase X, mitochondrial
O95202	7.2258	7.25179	7.08905	7.37769	7.30457	7.18638	0.252314	0.418241	0.100667	1.15144		O95202	Mitochondrial proton/calcium exchanger protein
Q5T0N5	4.51803	4.07528	4.04706	4.27968	4.23971	4.42212	0.587508	0.716601	0.100378	0.380009		Q5T0N5	Formin-binding protein 1-like
P98194	4.54656	4.28359	4.66551	4.59125	4.71768	4.48713	0.496564	0.642255	0.100133	0.512366		P98194	Calcium-transporting ATPase type 2C member 1
Q13867	7.93913	7.94472	7.8121	8.04111	8.0421	7.91269	0.17659	0.342201	0.0999833	1.33299		Q13867	Bleomycin hydrolase
P78371	9.46095	9.46717	9.45786	9.59378	9.5385	9.55351	0.0236712	0.120668	0.0999367	21.0753		P78371	T-complex protein 1 subunit beta
Q8NFW8	4.25077	3.84554	4.11979	4.46212	4.05953	3.99335	0.626983	0.749773	0.099634	0.481803		Q8NFW8	N-acylneuraminate cytidylyltransferase
Q9UNN8	5.35773	5.41476	5.31735	5.42747	5.46797	5.48993	0.0519662	0.172918	0.09851	2.01281		Q9UNN8	Endothelial protein C receptor
P13489	7.93315	8.2689	7.55603	8.26186	7.84812	7.94347	0.707881	0.804398	0.0984567	0.276071		P13489	Ribonuclease inhibitor
Q07817	5.12275	5.35523	4.859	5.60948	4.94085	5.08107	0.715717	0.810532	0.09814	0.395281		Q07817	Bcl-2-like protein 1
Q9H089	4.70092	4.29781	4.48946	4.74573	4.64753	4.38778	0.570298	0.703642	0.0976158	0.484119		Q9H089	Large subunit GTPase 1 homolog
O14737	7.32422	7.18739	7.02372	7.23101	7.33496	7.26188	0.381604	0.540349	0.0975067	0.648102		O14737	Programmed cell death protein 5
Q8TDN6	4.54131	4.45373	4.98016	4.77819	4.66174	4.82254	0.622067	0.745981	0.0957567	0.339476		Q8TDN6	Ribosome biogenesis protein BRX1 homolog
Q9UJS0	4.43386	4.47565	4.83309	4.67124	4.51475	4.84326	0.581022	0.712466	0.09555	0.435449		Q9UJS0	Calcium-binding mitochondrial carrier protein Aralar2
P49247	6.87526	6.72518	6.76836	6.81834	6.88891	6.94764	0.178807	0.344917	0.0953633	1.23429		P49247	Ribose-5-phosphate isomerase
Q13620	5.45223	5.45147	5.43709	5.51181	5.60578	5.50881	0.0926669	0.237647	0.0952033	11.1608		Q13620	Cullin-4B
Q03135	6.56942	6.2744	6.45645	6.40074	6.79392	6.38879	0.588456	0.717174	0.0943933	0.634143		Q03135	Caveolin-1
Q9BWM7	5.72973	5.56708	5.69639	5.87041	5.67848	5.72704	0.284255	0.449044	0.0942433	1.09695		Q9BWM7	Sideroflexin-3
Q15642	5.68704	5.67631	5.60931	5.76243	5.69729	5.79557	0.068859	0.199638	0.09421	2.23655		Q15642	Cdc42-interacting protein 4
P36542	8.11648	8.14457	8.17091	8.29006	8.32177	8.10276	0.300338	0.465517	0.09421	3.4611		P36542	ATP synthase subunit gamma, mitochondrial
Q01658	6.02833	5.90366	6.30931	5.41183	6.65972	6.45146	0.834752	0.896796	0.0939024	0.451925		Q01658	Protein Dr1
P31948	10.0521	10.1081	10.0142	10.2372	10.1935	10.0254	0.282091	0.44657	0.0938933	1.98797		P31948	Stress-induced-phosphoprotein 1
P62495	7.82031	7.73953	7.7533	7.78367	7.82903	7.98058	0.253971	0.419415	0.09338	2.16081		P62495	Eukaryotic peptide chain release factor subunit 1
Q8NC51	8.02925	8.0366	7.78777	8.11865	8.09759	7.91728	0.422138	0.575678	0.0933	0.658954		Q8NC51	Plasminogen activator inhibitor 1 RNA-binding protein
Q13242	5.61201	5.88086	5.68041	5.62432	6.06854	5.76031	0.584019	0.713801	0.0932967	0.667714		Q13242	Serine/arginine-rich splicing factor 9
Q9UNS2	6.17653	6.02879	6.18865	6.11458	6.30374	6.25397	0.292291	0.457393	0.0927733	1.04236		Q9UNS2	COP9 signalosome complex subunit 3
Q92905	5.55195	5.72938	5.62685	5.82116	5.64124	5.72356	0.274214	0.440154	0.0925933	1.03952		Q92905	COP9 signalosome complex subunit 5
O14975	4.87388	4.80775	4.95601	4.74183	5.14627	5.02594	0.531004	0.672778	0.092132	1.24044		O14975	Very long-chain acyl-CoA synthetase
Q9NQG5	5.65825	5.82978	5.59699	5.84378	5.92902	5.58803	0.504456	0.648939	0.0919367	0.761889		Q9NQG5	Regulation of nuclear pre-mRNA domain-containing protein 1B
P05091	6.49368	6.49931	6.38034	6.50678	6.62562	6.51669	0.165908	0.329613	0.09192	1.36946		P05091	Aldehyde dehydrogenase, mitochondrial
P40227	9.14728	9.21931	9.14473	9.32893	9.27504	9.1827	0.153615	0.317752	0.0917833	2.16767		P40227	T-complex protein 1 subunit zeta
Q9NX46	5.18233	5.19981	4.98367	5.32665	5.1773	5.13649	0.369523	0.530887	0.0915433	0.762474		Q9NX46	ADP-ribose glycohydrolase ARH3
P63241	10.2265	10.2236	9.95874	10.3629	10.3376	9.98261	0.581735	0.712756	0.0914267	0.594613		P63241	Eukaryotic translation initiation factor 5A-1
A1L0T0	6.29185	6.22806	6.12751	6.21118	6.1868	6.5226	0.501776	0.646282	0.0910533	1.09898		A1L0T0	2-hydroxyacyl-CoA lyase 2
Q9Y6C9	6.51523	6.4836	6.51749	6.50649	6.52459	6.75729	0.378106	0.537431	0.0906833	4.78598		Q9Y6C9	Mitochondrial carrier homolog 2
P62873	8.22092	8.30123	8.24215	8.33608	8.30923	8.39035	0.0557298	0.178335	0.0904533	2.17357		P62873	Guanine nucleotide-binding protein G(I)/G(S)/G(T) subunit beta-1
Q05639	13.2129	13.2118	13.2136	13.2909	13.3344	13.2838	0.0292767	0.132935	0.0902667	100.313		Q05639	Elongation factor 1-alpha 2
P53597	6.60508	6.48785	6.33711	6.79765	6.5229	6.37831	0.576814	0.709341	0.0896067	0.667045		P53597	Succinate--CoA ligase [ADP/GDP-forming] subunit alpha, mitochondrial
P26599	8.80114	8.7578	8.85056	8.85252	8.93435	8.89122	0.0673263	0.196527	0.08953	1.92898		P26599	Polypyrimidine tract-binding protein 1
P10301	6.55583	6.50713	6.35656	6.59658	6.67268	6.4175	0.410851	0.565961	0.08908	0.857493		P10301	Ras-related protein R-Ras
Q9GZT8	6.17234	6.16443	6.29973	6.30412	6.20882	6.38942	0.265182	0.429951	0.08862	1.16705		Q9GZT8	NIF3-like protein 1
Q9NQW7	6.88634	6.84271	6.72446	6.89362	6.97781	6.84788	0.227084	0.396403	0.0886	1.05782		Q9NQW7	Xaa-Pro aminopeptidase 1
Q9ULC4	6.60712	6.59194	6.50164	6.64583	6.64461	6.67494	0.105337	0.254253	0.0882267	1.54718		Q9ULC4	Malignant T-cell-amplified sequence 1
Q9NX58	6.19833	6.02826	5.95139	6.0778	6.51981	5.84499	0.708657	0.804974	0.0882067	0.698018		Q9NX58	Cell growth-regulating nucleolar protein
Q9Y4L1	7.78672	7.85904	7.79708	7.95523	7.94733	7.80487	0.205655	0.373817	0.0881967	2.25522		Q9Y4L1	Hypoxia up-regulated protein 1
Q9H488	4.83379	4.69075	5.20548	5.07298	4.84821	5.0734	0.642258	0.75984	0.088189	0.331919		Q9H488	GDP-fucose protein O-fucosyltransferase 1
Q06830	11.6998	11.6389	11.5425	11.8435	11.8	11.5013	0.512284	0.65727	0.08786	1.10773		Q06830	Peroxiredoxin-1
P43490	6.61644	6.64236	6.48039	6.71881	6.71529	6.56841	0.281458	0.446362	0.0877733	1.00887		P43490	Nicotinamide phosphoribosyltransferase
Q9BRR6	4.24702	4.21665	4.4065	4.20123	4.6671	4.26481	0.621123	0.745149	0.0876546	0.859526		Q9BRR6	ADP-dependent glucokinase
Q96ER9	5.84386	5.74491	5.84118	5.7029	6.00239	5.9874	0.469314	0.615092	0.08758	1.55363		Q96ER9	Mitochondrial potassium channel
P30533	4.43455	4.23314	4.64184	4.52853	4.61861	4.42341	0.55542	0.69341	0.0870067	0.425758		P30533	Alpha-2-macroglobulin receptor-associated protein
Q14696	5.20649	5.36379	5.28885	5.44367	5.24368	5.43176	0.341423	0.505461	0.08666	1.10144		Q14696	LRP chaperone MESD
Q99805	5.10055	4.45043	4.87567	4.91888	4.96714	4.80025	0.698743	0.798247	0.08654	0.262111		Q99805	Transmembrane 9 superfamily member 2
Q9NW13	3.99655	3.63308	3.97954	3.96082	4.00124	3.90581	0.54542	0.685475	0.0862324	0.420409		Q9NW13	RNA-binding protein 28
Q9UGP8	4.99674	4.90472	4.70324	4.88249	4.93479	5.04576	0.446601	0.596098	0.0861133	0.573655		Q9UGP8	Translocation protein SEC63 homolog
P08397	5.58187	5.4866	5.64054	5.6366	5.69478	5.6352	0.18646	0.35372	0.0858567	1.10509		P08397	Porphobilinogen deaminase
O94762	3.86522	4.33365	4.07016	4.03414	4.50496	3.98747	0.709257	0.805044	0.085846	0.365573		O94762	ATP-dependent DNA helicase Q5
Q9BXS6	4.03714	3.99806	3.99852	4.43832	3.84458	4.00791	0.676565	0.784987	0.0856969	3.81999		Q9BXS6	Nucleolar and spindle-associated protein 1
Q14CX7	5.49515	5.56351	5.48918	5.64023	5.46047	5.70394	0.36275	0.524623	0.0856	2.07269		Q14CX7	N-alpha-acetyltransferase 25, NatB auxiliary subunit
Q14203	6.14143	6.25803	6.2758	6.39243	6.25838	6.28093	0.221593	0.390206	0.0854933	1.17128		Q14203	Dynactin subunit 1
Q8TBC4	6.02925	6.0289	5.76008	6.00884	6.02219	6.04155	0.444451	0.595369	0.0847833	0.545917		Q8TBC4	NEDD8-activating enzyme E1 catalytic subunit
O15511	7.118	6.96547	7.0892	7.17103	7.19992	7.05408	0.263113	0.427612	0.08412	1.03802		O15511	Actin-related protein 2/3 complex subunit 5
Q9H4A4	6.58353	6.56769	6.47437	6.60875	6.61279	6.65628	0.116941	0.269974	0.0840767	1.42539		Q9H4A4	Aminopeptidase B
Q9BQE3	12.2539	12.2054	12.1876	12.328	12.3038	12.265	0.0371248	0.147157	0.0832667	2.42736		Q9BQE3	Tubulin alpha-1C chain
P42345	5.00143	4.91586	4.65109	4.79906	5.01822	4.99811	0.555748	0.69341	0.0823367	0.450792		P42345	Serine/threonine-protein kinase mTOR
P52306	5.40469	5.33527	5.319	5.46969	5.27027	5.56482	0.448652	0.598202	0.08194	1.80051		P52306	Rap1 GTPase-GDP dissociation stimulator 1
Q08257	6.27085	6.09733	6.30817	6.14874	6.5032	6.26879	0.549561	0.689611	0.08146	0.724003		Q08257	Quinone oxidoreductase
P17301	6.51031	6.49394	6.55159	6.48515	6.65763	6.65713	0.289994	0.455226	0.0813567	2.73851		P17301	Integrin alpha-2
P37837	9.64205	9.547	9.63916	9.67599	9.68321	9.71078	0.11101	0.261119	0.08059	1.49069		P37837	Transaldolase
P13639	11.3789	11.3719	11.2756	11.4701	11.4397	11.3576	0.164958	0.328161	0.0803033	1.39142		P13639	Elongation factor 2
O95861	6.07087	5.94878	5.85493	6.07459	6.06238	5.97823	0.334724	0.499498	0.0802067	0.740752		O95861	3'(2'),5'-bisphosphate nucleotidase 1
Q15392	5.8726	5.78942	5.76866	5.87376	5.83522	5.96169	0.180354	0.346353	0.0799967	1.45435		Q15392	Delta(24)-sterol reductase
Q9P0S9	5.65365	5.47094	5.615	5.66773	5.50684	5.80494	0.485801	0.631415	0.0799733	0.830551		Q9P0S9	Transmembrane protein 14C
Q15031	4.46474	4.72949	4.17765	4.51598	4.51245	4.5828	0.667553	0.776864	0.0797833	0.289075		Q15031	Probable leucine--tRNA ligase, mitochondrial
P30536	7.09736	7.05001	6.98241	7.17581	7.00678	7.18566	0.315952	0.481328	0.07949	1.37594		P30536	Translocator protein
Q9UBW8	5.03406	5.08828	5.04494	4.97966	4.96654	5.45755	0.674463	0.784175	0.0788233	2.74802		Q9UBW8	COP9 signalosome complex subunit 7a
O43252	6.57811	6.5959	6.67903	6.81433	6.65173	6.62311	0.32553	0.49092	0.07871	1.46111		O43252	Bifunctional 3'-phosphoadenosine 5'-phosphosulfate synthase 1
P07814	7.75628	7.81359	7.64484	7.86327	7.81177	7.77403	0.256176	0.420571	0.07812	0.910386		P07814	Bifunctional glutamate/proline--tRNA ligase
Q99614	6.39442	6.393	6.34852	6.50054	6.39026	6.4776	0.133404	0.292658	0.0774867	2.96882		Q99614	Tetratricopeptide repeat protein 1
P06576	10.6359	10.6607	10.7155	10.7345	10.7069	10.803	0.106941	0.255187	0.07743	1.90265		P06576	ATP synthase subunit beta, mitochondrial
O15347	7.96229	7.99827	7.8329	8.07498	8.05209	7.89818	0.360841	0.522844	0.0772633	0.888382		O15347	High mobility group protein B3
Q96DG6	6.31927	6.23565	6.35191	6.34781	6.4805	6.30993	0.291917	0.457046	0.0771367	1.28638		Q96DG6	Carboxymethylenebutenolidase homolog
Q86U44	4.65024	4.37161	4.39426	4.40321	4.45956	4.78421	0.633814	0.754083	0.0769567	0.497317		Q86U44	N6-adenosine-methyltransferase catalytic subunit
O94826	6.70856	6.72916	6.68721	6.88142	6.65198	6.82234	0.37972	0.538447	0.0769367	3.66782		O94826	Mitochondrial import receptor subunit TOM70
O00233	5.94789	6.1978	5.94111	6.29763	5.99883	6.0211	0.58061	0.712466	0.07692	0.525833		O00233	26S proteasome non-ATPase regulatory subunit 9
Q8WXX5	6.1808	6.16721	5.75802	6.17624	6.05695	6.10336	0.639483	0.758003	0.07684	0.319813		Q8WXX5	DnaJ homolog subfamily C member 9
Q9UFN0	4.35695	4.43463	4.57786	4.2973	4.70829	4.59348	0.618519	0.742918	0.0765448	0.683044		Q9UFN0	Protein NipSnap homolog 3A
P16219	5.21361	5.26408	5.26632	5.42224	5.51811	5.03309	0.658257	0.772658	0.0764767	2.56577		P16219	Short-chain specific acyl-CoA dehydrogenase, mitochondrial
P47756	8.08411	7.98118	7.94041	8.05203	8.03281	8.14841	0.24729	0.411966	0.07585	1.02421		P47756	F-actin-capping protein subunit beta
Q9H0U4	6.15205	5.89371	5.99614	5.95311	6.17933	6.13671	0.50022	0.644555	0.07575	0.582292		Q9H0U4	Ras-related protein Rab-1B
Q9BPW8	7.66307	7.58455	7.70407	7.74621	7.6443	7.78713	0.245615	0.410319	0.0753167	1.24012		Q9BPW8	Protein NipSnap homolog 1
P14324	8.47714	8.34821	8.35391	8.44538	8.5803	8.37919	0.3646	0.526488	0.0752033	1.03233		P14324	Farnesyl pyrophosphate synthase
Q9UIC8	5.35984	5.05471	5.35455	5.41557	5.33	5.24733	0.554564	0.693379	0.0746017	0.427125		Q9UIC8	Leucine carboxyl methyltransferase 1
P30626	6.83952	6.88961	6.98321	7.03071	7.11489	6.78936	0.539905	0.680739	0.0742067	1.01744		P30626	Sorcin
O14949	6.00837	6.05937	6.10345	6.04984	6.13297	6.21074	0.256826	0.420717	0.07412	1.55773		O14949	Cytochrome b-c1 complex subunit 8
Q96EY4	4.65819	4.33041	4.50159	4.85681	4.41957	4.43577	0.691762	0.794836	0.0739856	0.451285		Q96EY4	Translation machinery-associated protein 16
Q8N5K1	7.2492	7.28188	7.18911	7.31034	7.52902	7.10249	0.612582	0.739386	0.0738867	1.57022		Q8N5K1	CDGSH iron-sulfur domain-containing protein 2
Q9NS69	5.68576	5.73513	5.84425	5.8473	5.72671	5.91234	0.363433	0.525056	0.0737367	0.909202		Q9NS69	Mitochondrial import receptor subunit TOM22 homolog
P68104;Q5VTE0	11.7455	11.6603	11.6613	11.7606	11.6879	11.8383	0.241362	0.406391	0.0732067	1.49703		P68104	Elongation factor 1-alpha 1;Putative elongation factor 1-alpha-like 3
Q9UBT2	6.33691	6.45704	6.36527	6.45793	6.40306	6.51781	0.210969	0.379595	0.0731933	1.16564		Q9UBT2	SUMO-activating enzyme subunit 2
Q86VP6	7.79199	7.90163	7.82533	7.94793	7.91395	7.87646	0.142713	0.304106	0.07313	1.30112		Q86VP6	Cullin-associated NEDD8-dissociated protein 1
O00459	3.74673	3.86996	3.93366	3.53151	3.77446	4.46377	0.819665	0.886637	0.07313	0.769533		O00459	Phosphatidylinositol 3-kinase regulatory subunit beta
P04040	6.35804	6.31493	6.25342	6.37909	6.42143	6.34497	0.130374	0.288575	0.0730333	1.38902		P04040	Catalase
P14550	7.44611	7.47017	7.46582	7.58835	7.5022	7.50978	0.109849	0.259375	0.0727433	5.6737		P14550	Aldo-keto reductase family 1 member A1
P54886	7.01302	7.01824	7.02327	6.99311	7.12285	7.15679	0.281882	0.446475	0.07274	14.1924		P54886	Delta-1-pyrroline-5-carboxylate synthase
O14880	7.22797	7.16107	7.1178	7.14215	7.24146	7.34067	0.346996	0.510551	0.07248	1.30581		O14880	Microsomal glutathione S-transferase 3
Q7L576	6.38309	6.2888	6.33265	6.3489	6.46776	6.40526	0.177243	0.343243	0.07246	1.53571		Q7L576	Cytoplasmic FMR1-interacting protein 1
P25705	10.7703	10.7343	10.7749	10.8247	10.8308	10.8406	0.0202356	0.11303	0.0722167	3.24895		P25705	ATP synthase subunit alpha, mitochondrial
Q8WUM4	7.20292	7.16116	7.11818	7.2981	7.15194	7.24711	0.23744	0.403878	0.07163	1.69052		Q8WUM4	Programmed cell death 6-interacting protein
P24534	9.21979	9.33433	9.14031	9.3809	9.34251	9.18571	0.432591	0.585402	0.0715633	0.733708		P24534	Elongation factor 1-beta
P53004	6.55113	6.37249	6.41451	6.47491	6.62037	6.45741	0.392496	0.550562	0.07152	0.765727		P53004	Biliverdin reductase A
P16070	7.67495	7.82302	7.6108	7.83788	7.67718	7.80695	0.426228	0.579143	0.07108	0.653067		P16070	CD44 antigen
O00471	3.80862	3.82764	3.39947	3.9012	3.63187	3.71496	0.688055	0.792097	0.070766	0.292541		O00471	Exocyst complex component 5
Q15417	7.67257	7.59644	7.51811	7.67114	7.70208	7.62596	0.252743	0.41831	0.0706867	0.915244		Q15417	Calponin-3
P63173	7.50777	7.49613	7.43756	7.61	7.49279	7.55061	0.166057	0.32969	0.0706467	1.87748		P63173	60S ribosomal protein L38
P36405	7.04394	7.05514	6.79375	7.00913	7.06456	7.03089	0.496717	0.642255	0.0705833	0.477603		P36405	ADP-ribosylation factor-like protein 3
Q9NX76	4.11322	4.25551	4.36108	4.62957	4.36997	3.93812	0.771333	0.850656	0.0692843	0.557027		Q9NX76	CKLF-like MARVEL transmembrane domain-containing protein 6
Q86TI2	5.52941	5.48153	5.47994	5.62188	5.59405	5.48162	0.244748	0.409556	0.06889	2.4504		Q86TI2	Dipeptidyl peptidase 9
O00299	9.62074	9.59767	9.5265	9.66212	9.6064	9.68187	0.135482	0.294945	0.0684933	1.39432		O00299	Chloride intracellular channel protein 1
P53985	6.20782	6.06529	6.09704	6.19499	6.3269	6.05232	0.504489	0.648939	0.06802	0.909022		P53985	Monocarboxylate transporter 1
P55809	6.42014	6.50433	6.58718	6.58669	6.52387	6.60513	0.298568	0.463578	0.0680133	0.814327		P55809	Succinyl-CoA:3-ketoacid coenzyme A transferase 1, mitochondrial
Q8NC56	4.41562	4.2236	4.75215	4.47134	4.56674	4.55602	0.706843	0.803829	0.0675783	0.252585		Q8NC56	LEM domain-containing protein 2
Q9HCN8	5.76249	5.69444	5.60189	5.85205	5.78712	5.62163	0.468017	0.614978	0.0673267	0.835206		Q9HCN8	Stromal cell-derived factor 2-like protein 1
Q9NTK5	8.55095	8.49148	8.43299	8.58053	8.61906	8.47529	0.295168	0.45997	0.0664867	1.12726		Q9NTK5	Obg-like ATPase 1
Q16718	6.16488	6.00349	6.12084	6.03139	5.9631	6.49244	0.735281	0.826748	0.0659067	0.790022		Q16718	NADH dehydrogenase [ubiquinone] 1 alpha subcomplex subunit 5
P34897	9.21029	9.21366	9.2042	9.27093	9.24673	9.30738	0.0618922	0.187811	0.06563	13.6879		P34897	Serine hydroxymethyltransferase, mitochondrial
Q02818	5.49769	5.72981	5.55944	5.65949	5.35143	5.97242	0.75918	0.844003	0.0654667	0.544552		Q02818	Nucleobindin-1
P22307	6.98716	6.74787	6.85121	6.94534	7.00596	6.83039	0.495686	0.642255	0.06515	0.54285		P22307	Sterol carrier protein 2
Q9Y2A7	6.09908	5.96812	6.0239	6.08096	6.05348	6.15164	0.250642	0.416622	0.0649933	0.988957		Q9Y2A7	Nck-associated protein 1
P56192	7.20452	7.23202	7.17927	7.22681	7.29759	7.28471	0.0798434	0.217058	0.0644333	2.44223		P56192	Methionine--tRNA ligase, cytoplasmic
Q13557	6.01561	6.09734	6.10873	6.18516	6.04608	6.18295	0.315289	0.480563	0.06417	1.26331		Q13557	Calcium/calmodulin-dependent protein kinase type II subunit delta
Q13618	6.05263	6.05675	5.99184	6.11838	6.07252	6.10269	0.0724647	0.205122	0.0641233	1.7643		Q13618	Cullin-3
Q00796	8.64374	8.75473	8.69243	8.86232	8.71626	8.70334	0.36037	0.522844	0.0636733	1.14451		Q00796	Sorbitol dehydrogenase
Q96AE4	7.96647	8.01527	7.98766	8.09219	7.97518	8.09289	0.240463	0.40579	0.06362	2.59989		Q96AE4	Far upstream element-binding protein 1
P82921	5.49632	5.33529	5.15811	5.40283	5.35142	5.42623	0.585061	0.714782	0.0635867	0.375876		P82921	28S ribosomal protein S21, mitochondrial
P04350	5.47969	5.37586	5.15814	5.51141	5.3344	5.35859	0.600465	0.728358	0.06357	0.387381		P04350	Tubulin beta-4A chain
P46782	9.0273	9.05789	8.79149	9.12174	9.02622	8.91871	0.57416	0.707532	0.06333	0.434421		P46782	40S ribosomal protein S5
P62854	9.69517	9.69463	9.62558	9.75832	9.7498	9.69675	0.105935	0.254379	0.0631633	1.57818		P62854	40S ribosomal protein S26
P51580	3.89159	3.745	3.85696	3.90014	4.03128	3.7512	0.541954	0.682748	0.063021	0.822546		P51580	Thiopurine S-methyltransferase
Q8TCF1	4.71233	4.97137	4.73941	5.18198	4.64349	4.78663	0.750703	0.838248	0.062997	0.442445		Q8TCF1	AN1-type zinc finger protein 1
Q15717	6.82325	6.66176	6.86317	6.54732	7.00134	6.98692	0.727257	0.819877	0.0624667	0.585745		Q15717	ELAV-like protein 1
O00764	6.1739	6.31203	6.22958	6.39186	6.1954	6.31532	0.427838	0.581067	0.0623567	0.89727		O00764	Pyridoxal kinase
P60174	11.5671	11.4968	11.4965	11.6597	11.549	11.5377	0.258592	0.422225	0.0619767	1.52264		P60174	Triosephosphate isomerase
O43488	7.17542	7.26687	7.24124	7.25237	7.16094	7.45603	0.557657	0.695091	0.0619367	1.31294		O43488	Aflatoxin B1 aldehyde reductase member 2
P62847	9.06321	8.9632	9.0147	8.94775	9.21623	9.06292	0.518303	0.661024	0.06193	1.23829		P62847	40S ribosomal protein S24
Q8WV24	4.42027	3.93667	3.77839	4.08389	4.13088	4.10496	0.780619	0.85805	0.0614691	0.18382		Q8WV24	Pleckstrin homology-like domain family A member 1
Q9Y3B7	6.18705	6.25868	6.22613	6.30619	6.27084	6.27859	0.0785135	0.214141	0.0612533	1.70791		Q9Y3B7	39S ribosomal protein L11, mitochondrial
Q9UJZ1	8.25579	8.17435	8.12916	8.34598	8.22931	8.16775	0.398684	0.555336	0.0612467	0.954385		Q9UJZ1	Stomatin-like protein 2, mitochondrial
Q99714	8.35947	8.34999	8.39559	8.39783	8.39426	8.49624	0.201033	0.369239	0.0610933	2.53899		Q99714	3-hydroxyacyl-CoA dehydrogenase type-2
P61224	8.01032	8.04073	7.96254	8.05143	8.25944	7.88582	0.632068	0.752545	0.0610333	1.54847		P61224	Ras-related protein Rap-1b
O14745	6.98803	7.06546	6.99754	7.26799	7.05881	6.90575	0.626166	0.749395	0.0605067	1.43287		O14745	Na(+)/H(+) exchange regulatory cofactor NHE-RF1
Q92734	7.85241	7.89542	7.82667	7.86924	8.04894	7.83729	0.46075	0.608186	0.0603233	1.73669		Q92734	Protein TFG
Q14651	6.07938	6.06598	6.06803	6.13319	6.0703	6.19067	0.223855	0.39317	0.0602567	8.34827		Q14651	Plastin-1
Q9NWS8	4.99533	5.06326	4.27758	5.10243	4.62494	4.78935	0.847182	0.904571	0.0601838	0.138249		Q9NWS8	Required for meiotic nuclear division protein 1 homolog
P49023	5.1305	5.13396	5.31426	5.38858	4.92561	5.44493	0.758081	0.843503	0.0601333	0.572103		P49023	Paxillin
P03905	5.86068	5.52528	6.06937	6.14828	5.8805	5.60668	0.800728	0.872462	0.0600433	0.218743		P03905	NADH-ubiquinone oxidoreductase chain 4
Q15388	6.59425	6.76142	6.74556	6.4947	6.68531	7.10114	0.774509	0.853844	0.0599733	0.649916		Q15388	Mitochondrial import receptor subunit TOM20 homolog
P34932	8.82019	8.88087	8.78695	9.00568	8.91113	8.75071	0.514529	0.65902	0.0598367	1.25646		P34932	Heat shock 70 kDa protein 4
P61088	8.66649	8.74516	8.70864	8.8404	8.84701	8.61178	0.526446	0.668843	0.0596333	1.51475		P61088	Ubiquitin-conjugating enzyme E2 N
Q9Y6D9	4.32256	4.47547	4.10242	4.54088	4.06457	4.4736	0.763996	0.847248	0.0595333	0.317457		Q9Y6D9	Mitotic spindle assembly checkpoint protein MAD1
Q9Y6G9	5.51866	5.42667	5.4086	5.55463	5.62755	5.34985	0.561532	0.698588	0.0593667	1.00583		Q9Y6G9	Cytoplasmic dynein 1 light intermediate chain 1
Q2PZI1	5.28504	5.01131	5.18945	5.32271	5.26436	5.07584	0.618427	0.742918	0.0590378	0.424965		Q2PZI1	Probable C-mannosyltransferase DPY19L1
Q15691	6.48067	6.55435	6.4385	6.54674	6.4508	6.65305	0.442509	0.593707	0.0590233	1.00663		Q15691	Microtubule-associated protein RP/EB family member 1
P08559	7.09552	7.1536	6.92541	7.16857	7.21367	6.96885	0.59414	0.721748	0.0588533	0.496276		P08559	Pyruvate dehydrogenase E1 component subunit alpha, somatic form, mitochondrial
P29317	6.03093	6.19783	5.89451	6.27473	6.09585	5.9288	0.681943	0.788093	0.0587033	0.386422		P29317	Ephrin type-A receptor 2
Q9H0H0	4.10057	3.59216	3.6698	3.95698	3.8721	3.70911	0.760097	0.844489	0.0585537	0.213791		Q9H0H0	Integrator complex subunit 2
P52888	6.54453	6.39478	6.45831	6.68201	6.49063	6.40031	0.576792	0.709341	0.0584433	0.777576		P52888	Thimet oligopeptidase
Q5JTV8	6.22147	6.21758	6.03144	6.37406	6.13865	6.13135	0.600478	0.728358	0.0578567	0.532709		Q5JTV8	Torsin-1A-interacting protein 1
Q4VC31	5.63063	5.75389	5.39232	6.03145	5.62859	5.29036	0.824738	0.890836	0.0578533	0.314745		Q4VC31	Protein MIX23
Q9H9E3	4.50614	4.18535	4.67804	4.50587	4.59107	4.44306	0.737374	0.82818	0.056821	0.227223		Q9H9E3	Conserved oligomeric Golgi complex subunit 4
P49189	6.68775	6.79907	6.61953	6.91072	6.77423	6.5914	0.629118	0.750527	0.0566667	0.625266		P49189	4-trimethylaminobutyraldehyde dehydrogenase
Q16822	6.30901	6.3925	6.29481	6.4053	6.36701	6.39345	0.196961	0.364445	0.05648	1.07006		Q16822	Phosphoenolpyruvate carboxykinase [GTP], mitochondrial
P61247	9.72691	9.75164	9.68937	9.81027	9.72551	9.79961	0.167872	0.332191	0.0558233	1.78043		P61247	40S ribosomal protein S3a
O00515	4.17252	4.4537	4.50141	4.17987	4.48887	4.62605	0.756566	0.842874	0.05572	0.313526		O00515	Ladinin-1
O15258	6.37733	6.32027	6.33702	6.50564	6.24226	6.45374	0.563544	0.699183	0.0556733	1.89821		O15258	Protein RER1
Q07157	5.5438	5.51932	5.52004	5.61044	5.73177	5.40784	0.616096	0.742391	0.05563	3.99344		Q07157	Tight junction protein ZO-1
Q9NRP0	7.60027	7.4094	7.34541	7.64436	7.31208	7.56484	0.684527	0.789555	0.0554	0.417831		Q9NRP0	Oligosaccharyltransferase complex subunit OSTC
O60763	7.24476	7.29985	7.21238	7.39194	7.29655	7.23335	0.37096	0.531568	0.05495	1.24255		O60763	General vesicular transport factor p115
Q9UHA4	5.96738	5.39574	5.52204	5.7535	5.76241	5.53247	0.793895	0.867097	0.0544083	0.181185		Q9UHA4	Ragulator complex protein LAMTOR3
O76054	4.00705	4.11419	4.3435	4.47026	4.03002	4.12649	0.763082	0.847022	0.0540104	0.31423		O76054	SEC14-like protein 2
O00178	4.96314	4.91981	4.91336	5.14913	4.7519	5.05604	0.699804	0.798251	0.0535867	1.97946		O00178	GTP-binding protein 1
Q96QR8	3.83269	3.48705	3.79639	3.80257	3.71531	3.75882	0.677199	0.785167	0.0535258	0.281797		Q96QR8	Transcriptional activator protein Pur-beta
Q6YHK3	4.30249	4.49498	4.67322	4.24816	4.63976	4.74315	0.788311	0.863241	0.05346	0.288333		Q6YHK3	CD109 antigen
O43592	5.90176	6.10721	6.08823	6.11643	6.20869	5.93214	0.637464	0.756862	0.0533533	0.469929		O43592	Exportin-T
O43143	7.74201	7.71187	7.71423	7.76255	7.8356	7.72891	0.229293	0.397938	0.0529833	3.16099		O43143	Pre-mRNA-splicing factor ATP-dependent RNA helicase DHX15
Q9UQ80	9.70314	9.70366	9.57668	9.81172	9.73445	9.5935	0.539261	0.680214	0.0520633	0.711614		Q9UQ80	Proliferation-associated protein 2G4
O60664	8.74237	8.80914	8.77976	8.92284	8.83584	8.72827	0.459686	0.608037	0.0518933	1.55068		O60664	Perilipin-3
Q06210	7.16439	7.17755	7.16972	7.2281	7.15381	7.28529	0.305838	0.469832	0.0518467	7.83246		Q06210	Glutamine--fructose-6-phosphate aminotransferase [isomerizing] 1
Q96B54	4.21735	4.83229	4.39782	4.38092	4.49124	4.73061	0.820144	0.886834	0.0517704	0.163783		Q96B54	Zinc finger protein 428
P17612	6.18276	6.06451	5.97997	6.01398	6.01722	6.35104	0.709784	0.805208	0.0516667	0.507228		P17612	cAMP-dependent protein kinase catalytic subunit alpha
P25398	8.94527	9.04629	8.51993	9.16776	8.94581	8.55285	0.841256	0.902136	0.0516433	0.184878		P25398	40S ribosomal protein S12
Q7Z4W1	7.81438	7.87493	7.86706	7.92109	7.92858	7.8606	0.149622	0.313055	0.0513	1.5582		Q7Z4W1	L-xylulose reductase
P62899	9.79494	9.78115	9.71622	9.76955	9.81789	9.85875	0.221257	0.389871	0.0512933	1.22018		P62899	60S ribosomal protein L31
Q9UM54	6.08165	6.15084	6.05925	6.1749	6.12105	6.14878	0.201021	0.369239	0.0509967	1.0681		Q9UM54	Unconventional myosin-VI
[truncated: 2,032 more rows]

## Sheet: 1uMvs10uM(3c)
Proteins regulation change on increasing agent (3c) from 1microM to 10 microM; most upregulated change (J3) to most downregulated change (J2693); log-fold change. Changes rated insignificant are shown in struck through font.
[truncated: 2,692 more rows]

[truncated: 7 more sheets: Stringent, HierarchicalClustering (1) , HierarchicalClustering (2) , (1) Cellular locations, MAPK GOIs , Full Names, Table 3 (Main Paper) Data]
