# Supplementary material for: Probing the Mechanism of Action of Bis(phenolato) Amine (ONO Donor Set) Titanium(IV) Anticancer Agents
Source: J Med Chem. 2024 Feb 8;67(4):2732–44. doi: 10.1021/acs.jmedchem.3c01874 (PMC10895680; doi:10.1021/acs.jmedchem.3c01874)
Supplement: Supplementary file 3 — jm3c01874_si_003.xlsx [file jm3c01874_si_003.xlsx]

## Sheet: ControlGrowth
Growth of unteated cells in normal medium
			cell0	1.12748e+06
			k	0.0433194	h-1
Time (h)	Cell# (Obs)	Cell# (Calc)	(Obs-Calc)^2
0	1095000	1.12748e+06	1.05488e+09
2	1165000	1.22952e+06	4.16267e+09
4	1401250	1.34079e+06	3.65499e+09
6	1523750	1.46214e+06	3.79593e+09
8	1585000	1.59447e+06	8.96117e+07
10	1768750	1.73877e+06	8.98813e+08
12	1847500	1.89613e+06	2.36518e+09
					1.12748e+06	0.0433194
			1.60221e+10		34488.2	0.00368438
					0.966329	56607.6
					doubling time		16.0009	h
					All cells are alive at 12 h

## Sheet: InhibitedGrowth
Growth of live cells in the presence of agent						CONCLUSION: THE RATE OF CELL PRODUCTION IS INCREASING WITH TIME
Crude data
Time	Number of live cell
0	1260000
2	1260000
4	1430000
6	1470000
8	1540000
10	2020000
12	2180000
Exponential fit to all data
				cell0	1.1439e+06
				k	0.0516526	h-1
Time (h)	Cell# (Obs)	Cell# (Calc)	(Obs-Calc)^2
0	1260000	1.1439e+06	1.348e+10
2	1260000	1.26839e+06	7.03359e+07
4	1430000	1.40642e+06	5.55784e+08
6	1470000	1.55949e+06	8.00772e+09		Stats
8	1540000	1.7292e+06	3.57983e+10		1.1439e+06	0.0516526
10	2020000	1.91739e+06	1.05281e+10		71019.1	0.00730986
12	2180000	2.12606e+06	2.9092e+09		0.913232	119457
			7.13495e+10
Exponential fit to 0-6 h data
				cell0	1.23686e+06
				k	0.029672	h-1
Time (h)	Cell# (Obs)	Cell# (Calc)	(Obs-Calc)^2
0	1260000	1.23686e+06	5.3549e+08		Stats
2	1260000	1.31248e+06	2.75428e+09		1.23686e+06	0.029672
4	1430000	1.39273e+06	1.3893e+09		39653.6	0.00806523
6	1470000	1.47788e+06	6.20694e+07		0.87196	48688.5
			4.74114e+09
Exponential fit to 6-12 h data
				cell0	923677
				k	0.072818	h-1
Time (h)	Cell# (Obs)	Cell# (Calc)	(Obs-Calc)^2
6	1470000	1.42977e+06	1.61827e+09		Stats
8	1540000	1.65392e+06	1.29789e+10		923677	0.072818
10	2020000	1.91322e+06	1.14021e+10		135699	0.0147677
12	2180000	2.21316e+06	1.09988e+09		0.926561	116403
			2.70992e+10
Exponential fit to 0-8 h data
				cell0	1.24247e+06
				k	0.0276466	h-1
Time (h)	Cell# (Obs)	Cell# (Calc)	(Obs-Calc)^2
0	1260000	1.24247e+06	3.07135e+08		Stats
2	1260000	1.31311e+06	2.82068e+09		1.24247e+06	0.0276466
4	1430000	1.38776e+06	1.78413e+09		30482.5	0.00467092
6	1470000	1.46666e+06	1.11823e+07		0.921713	40922.1
8	1540000	1.55004e+06	1.00725e+08
			5.02385e+09
Exponential fit to 4-12 h data
				cell0	1.04199e+06
				k	0.0613084	h-1
Time (h)	Cell# (Obs)	Cell# (Calc)	(Obs-Calc)^2
4	1430000	1.33158e+06	9.686e+09		Stats
6	1470000	1.50529e+06	1.24532e+09		1.04199e+06	0.0613084
8	1540000	1.70166e+06	2.61326e+10		113662	0.011653
10	2020000	1.92364e+06	9.28546e+09		0.905644	124337
12	2180000	2.17458e+06	2.9377e+07
			4.63788e+10
SIMULATION
Time (h)	Cell# (Obs)	Cell# (Calc)
0	1260000	1.24247e+06
2	1260000	1.31311e+06
4	1430000	1.38776e+06
6	1470000	1.46666e+06
8	1540000	1.55004e+06
10	2020000	1.89863e+06
12	2180000	2.1407e+06

## Sheet: OVERALLPLOT
Model		Live cells grow at a rate of 0.028 h-1 between 0-8 h and then accelates rapidly to 0.06 h-1
		Dead cells are not formed before 6 h and after that grow in at a rate of 0.41 h-1
		The cytotoxic agent is consumed at a rate of 0.024 h-1 between 0-8 h, and then consumption accelerates rapidly to 0.035 h-1
Time (h)	LiveCells(obs)	LiveCells(mod)	DeadCells(obs)	DeadCells(mod)	AgentConc(obs)	AgentConc(mod)
0	1260000	1.24247e+06			10	10.1611
2	1260000	1.31311e+06			9.85175	9.67992
4	1430000	1.38776e+06			9.20929	9.17522
6	1470000	1.46666e+06	0	0	8.67067	8.64583
8	1540000	1.55004e+06	25000	25499.4	8.02007	8.09056
10	2020000	1.89863e+06	37500	36620.1	6.7786	6.94879
12	2180000	2.1407e+06	41000	41469.9	5.80533	6.00247
Time (h)	LiveCells(obs)	LiveCells(mod)	DeadCells(obs)	DeadCells(mod)	AgentConc(obs)	AgentConc(mod)
0	1260000	1.24247e+06	0	0	10	10.1611
2	1260000	1.31311e+06	0	0	9.85175	9.67992
4	1430000	1.38776e+06	0	0	9.20929	9.17522
6	1470000	1.46666e+06	0	0	8.67067	8.64583
8	1540000	1.55004e+06	25000	25499.4	8.02007	8.09056
10	2020000	1.89863e+06	37500	36620.1	6.7786	6.94879
12	2180000	2.1407e+06	41000	41469.9	5.80533	6.00247

## Sheet: AgentAbs
Fall of UV-vis Absorbance of Agent
Time	Abs										Time	Abs	Inverted Abs
0	0.236935										0	0.236935	0.236935
2	0.236297										2	0.236297	0.237572
4	0.224162										4	0.224162	0.249707
6	0.207481										6	0.207481	0.266389
8	0.206025										8	0.206025	0.267845
10	0.186304										10	0.186304	0.287566
12	0.165455										12	0.165455	0.308414
Exponential fit to all data
				Abs0	0.230193
				k	0.0227209	h-1
Time (h)	InvAbs (Obs)	InvAbs (Calc)	(Obs-Calc)^2
0	0.236935	0.230193	4.54454e-05
2	0.237572	0.240895	1.10419e-05
4	0.249707	0.252094	5.6987e-06
6	0.266389	0.263814	6.62702e-06		Stats
8	0.267845	0.276079	6.78065e-05		0.230193	0.0227209
10	0.287566	0.288914	1.81789e-06		0.00381598	0.00212491
12	0.308414	0.302346	3.68294e-05		0.958517	0.00592059
			0.000175267
Exponential fit to 0 to 6 h data
				Abs0	0.232594
				k	0.0205524	h-1
Time (h)	InvAbs (Obs)	InvAbs (Calc)	(Obs-Calc)^2
0	0.236935	0.232594	1.88445e-05		Stats
2	0.237572	0.242354	2.28621e-05		0.232594	0.0205524
4	0.249707	0.252523	7.92938e-06		0.00451151	0.00496787
6	0.266389	0.263119	1.06883e-05		0.895654	0.005492
			6.03242e-05
Exponential fit to 6 to 12 h data
				Abs0	0.222916
				k	0.0261489	h-1
Time (h)	InvAbs (Obs)	InvAbs (Calc)	(Obs-Calc)^2
6	0.266389	0.260783	3.14176e-05		Stats
8	0.267845	0.274785	4.81658e-05
10	0.287566	0.289538	3.88897e-06
12	0.308414	0.305083	1.10991e-05
			9.45715e-05
Exponential fit to 0 to 8 h data
				Abs0	0.232594
				k	0.0205524	h-1
Time (h)	InvAbs (Obs)	InvAbs (Calc)	(Obs-Calc)^2
0	0.236935	0.232594	1.88445e-05		Stats
2	0.237572	0.242354	2.28621e-05		0.232594	0.0205524
4	0.249707	0.252523	7.92938e-06		0.00451151	0.00496787
6	0.266389	0.263119	1.06883e-05		0.895654	0.005492
			6.03242e-05

## Sheet: AgentConc
Using the average of Mustapha's runs nomralised to Abs(t=0) as 0.154496
h	Abs(ave)	Conc (uM)		Invert conc		reinvert
0	0.154496	1e-05		1e-05		1e-05
2	0.152206	9.85175e-06		1.01483e-05		9.85175e-06
4	0.14228	9.20929e-06		1.07907e-05		9.20929e-06
6	0.133958	8.67067e-06		1.13293e-05		8.67067e-06
8	0.123907	8.02007e-06		1.19799e-05		8.02007e-06
10	0.104727	6.7786e-06		1.32214e-05		6.7786e-06
12	0.08969	5.80533e-06		1.41947e-05		5.80533e-06
	Conc in micromolar		1e-05	10
			1.01483e-05	10.1483
			1.07907e-05	10.7907
			1.13293e-05	11.3293
			1.19799e-05	11.9799
			1.32214e-05	13.2214
			1.41947e-05	14.1947
Exponential fit to all data
				IC0	9.60391
				k	0.0311126	h-1
							True Concs
Time (h)	Inv Conc(Obs)	InvConc(Calc)	(Obs-Calc)^2				Obs	Calc
0	10	9.60391	0.15689				10	10.3961
2	10.1483	10.2205	0.00521941				9.85175	9.7795
4	10.7907	10.8767	0.00739041				9.20929	9.12333
6	11.3293	11.575	0.0603435		Stats		8.67067	8.42502
8	11.9799	12.3181	0.11437		9.60391	0.0311126	8.02007	7.68189
10	13.2214	13.109	0.0126436		0.181919	0.00236481	6.7786	6.89104
12	14.1947	13.9506	0.0595809		0.972451	0.288596	5.80533	6.04942
			0.416437
Exponential fit to 0-8 h data
				IC0	9.83891
				k	0.0238734	h-1
							True Concs
Time (h)	Inv Conc(Obs)	InvConc(Calc)	(Obs-Calc)^2				Obs	Calc
0	10	9.83891	0.0259507				10	10.1611
2	10.1483	10.3201	0.0295247				9.85175	9.67992
4	10.7907	10.8248	0.00116121				9.20929	9.17522
6	11.3293	11.3542	0.000617014		Stats		8.67067	8.64583
8	11.9799	11.9094	0.00496812		9.83891	0.0238734	8.02007	8.09056
					0.10788	0.00210645
					0.977313	0.144016
			0.0622218
Exponential fit to 4-12 h data
				IC0	9.19703
				k	0.0357296	h-1
							True Concs
Time (h)	Inv Conc(Obs)	InvConc(Calc)	(Obs-Calc)^2				Obs	Calc
4	10.7907	10.61	0.032647				9.20929	9.38998
6	11.3293	11.3959	0.0044385				8.67067	8.60405
8	11.9799	12.2401	0.0676878				8.02007	7.7599
10	13.2214	13.1468	0.00556994		Stats		6.7786	6.85323
12	14.1947	14.1206	0.00548551		9.19703	0.0357296	5.80533	5.87939
					0.210967	0.00254591
					0.985196	0.196493
			0.115829
SIMULATION
	Time (h)	Inv Conc(Obs)	InvConc(calc)	Obs	Calc
	0	10	9.83891	10	10.1611
	2	10.1483	10.3201	9.85175	9.67992
	4	10.7907	10.8248	9.20929	9.17522
	6	11.3293	11.3542	8.67067	8.64583
	8	11.9799	11.9094	8.02007	8.09056
	10	13.2214	13.0512	6.7786	6.94879
	12	14.1947	13.9975	5.80533	6.00247

## Sheet: CellBurden
	From 0 to 8 h the concentration of the agent fell from 10 micromolar to 8.02 micromolar
	There are 10 mL of this solution
	Number of mmol of X consumed				1.98e-05	mmol
	Number of mmol of X consumed				1.98e-08	mol
	number of cells (alive and dead) present at 8 h					1565000
	Average amount of X per cell at 8 h				1.26518e-14
					12.6518	femtomol

## Sheet: DeadCells
	Time	Number of dead cells
	0	0
	2	0
	4	0
	6	0
	8	25000
	10	37500
	12	41000
		Cells(final)	45220.9
		k	0.414925	h-1
t	Dead(obs)	Dead(Calc)	(Obs-Calc)^2
6	0	0	0
8	25000	25499.4	249397		45220.9	0.414925
10	37500	36620.1	774299		1509.71	0.0356974
12	41000	41469.9	220844		0.998791	788.841
			1.24454e+06
