# Supplementary material for: Probing the Mechanism of Action of Bis(phenolato) Amine (ONO Donor Set) Titanium(IV) Anticancer Agents
Source: J Med Chem. 2024 Feb 8;67(4):2732–44. doi: 10.1021/acs.jmedchem.3c01874 (PMC10895680; doi:10.1021/acs.jmedchem.3c01874)
Supplement: Supplementary file 9 — jm3c01874_si_009.csv [file jm3c01874_si_009.csv]

GI50_Values_For_Agents_3_(micromolar)
Compound	Molecular Formula String (SMILES)	MCF-7	HCT-116	HT-29	PANC-1	MDA-MB-468	MRC-5
3b	C[N]12[Ti]3(OC4=C(OC)C=C(CC)C=C4C1)(OC5=C(C2)C=C(CC)C=C5OC)(OC6=C(OC)C=C(CC)C=C6C7)[N]7(C)CC8=CC(CC)=CC(OC)=C8O3	1.3	0.5	17.5	1.9	2.4	9.3
3c	C=CCC1=CC(OC)=C(O[Ti]23([N](C4)(C)CC5=CC(CC=C)=CC(OC)=C5O3)(OC6=C(C7)C=C(CC=C)C=C6OC)[N]7(C)CC8=CC(CC=C)=CC(OC)=C8O2)C4=C1	2.4	8.6	7.5	4.3	2.5	8.2
3d	C[N]12[Ti]3(OC4=C(OC)C=C(CCC)C=C4C1)(OC5=C(C2)C=C(CCC)C=C5OC)(OC6=C(OC)C=C(CCC)C=C6C7)[N]7(C)CC8=CC(CCC)=CC(OC)=C8O3	17.6	7.4	10.2	16.7	13.1	17.7
3e	C[N]12[Ti]3(OC4=C(OC)C=C(C=O)C=C4C1)(OC5=C(C2)C=C(C=O)C=C5OC)(OC6=C(OC)C=C(C=O)C=C6C7)[N]7(C)CC8=CC(C=O)=CC(OC)=C8O3	26.1	48.4	38.2	20.2	30	52.1
3f	FC1=CC(OC)=C(O[Ti]23([N](C4)(C)CC5=CC(F)=CC(OC)=C5O3)(OC6=C(C7)C=C(F)C=C6OC)[N]7(C)CC8=CC(F)=CC(OC)=C8O2)C4=C1	2.9	5.7	9.1	1.2	3.8	13.5
3g	CC[N]12[Ti]3(OC4=C(OC)C=C(CC)C=C4C1)(OC5=C(C2)C=C(CC)C=C5OC)(OC6=C(OC)C=C(CC)C=C6C7)[N]7(CC)CC8=CC(CC)=CC(OC)=C8O3	7.8	13.2	6.8	14.8	7.7	18.5
3h	C=CCC1=CC(OC)=C(O[Ti]23([N](C4)(CC)CC5=CC(CC=C)=CC(OC)=C5O3)(OC6=C(C7)C=C(CC=C)C=C6OC)[N]7(CC)CC8=CC(CC=C)=CC(OC)=C8O2)C4=C1	7.9	18.4	25	11.9	7.4	16.3
3i	CC[N]12[Ti]3(OC4=C(OC)C=C(CCC)C=C4C1)(OC5=C(C2)C=C(CCC)C=C5OC)(OC6=C(OC)C=C(CCC)C=C6C7)[N]7(CC)CC8=CC(CCC)=CC(OC)=C8O3	6.4	15.4	29.1	11.4	17.7	25.3
3j	C[N]12[Ti]3(OC4=C(OC)C=C(CN5CCOCC5)C=C4C1)(OC6=C(C2)C=C(CN7CCOCC7)C=C6OC)(OC8=C(OC)C=C(CN9CCOCC9)C=C8C%10)[N]%10(C)CC%11=CC(CN%12CCOCC%12)=CC(OC)=C%11O3	27.4	55.3	43.1	32.1	38.2	48.5
3k	C=CCC1=CC(OC)=C(O[Ti]23([N](C4)(C)CC5=CC(C)=CC(OC)=C5O3)(OC6=C(C7)C=C(C)C=C6OC)[N@]7(C)CC8=CC(CC=C)=CC(OC)=C8O2)C4=C1	3.3	2.8	6.2	7.8	2.7	14.6
